# Supplementary material for: Epigenetic and transcriptional dysregulation of VWA2 associated with a MYC-driven oncogenic program in colorectal cancer
Source: Sci Rep. 2018 Jul 23;8:11097. doi: 10.1038/s41598-018-29378-7 (PMC6056412; doi:10.1038/s41598-018-29378-7)
Supplement: Supplementary file 2 — Supplementary tables [file 41598_2018_29378_MOESM2_ESM.xlsx]

## Sheet: ST1
Supplementary Table ST1
Oligonucleotides employed in this study
Experiment		Forward Primer	Reverse Primer
Bisulfite PCR
Region 1	1st PCR	PB45: 5'-GGAGGGATAGGTAATTAAAAGG-3'	P67: 5'-CCCCTACCCACTTACCTACT-3'
	2nd PCR	"	PB46: 5'-AAAACACCTATTTATCTCTCCTAAA-3'
Region 2	1st PCR	P65: 5'-TTAGGAGAGATAAATAGGTGTTTT-3'	P162: 5'-ACCCCAAATCCCCTTAACAC-3'
	2nd PCR	"	P68: 5'-TAATACATACCCTCCTCCACC-3'
Region 3	1st PCR	P159: 5'-GGGGTGGAGGAGGGTATGTA-3'	PB25: 5'-AATACCCCCAACAAATTTTCAAA-3'
	2nd PCR	"	P162: 5'-ACCCCAAATCCCCTTAACAC-3'
Region 4	1st PCR	P159: 5'-GGGGTGGAGGAGGGTATGTA-3'	PB25: 5'-AATACCCCCAACAAATTTTCAAA-3'
	2nd PCR	PB24: 5'-AAGGGGATTTGGGGTAGTTTT-3'	"
RT Q-PCR
VWA2		PB66: 5'-GTGCTGGCTGCACACTGTC-3'	PB67: 5'-GTAGCCGTCCAGTCCTTCTG-3'	Exons 8 - 10
VWA2		PB271: 5'-TTTTCCAGAGTGCCCCCATC -3'	PB272: 5'-GTCCAGACCGTCACAGACTG-3'	Exons 2/3 - 4
VWA2		PB273: 5'-CCCCTTTCCTGTTGCTGGAA-3'	PB274: 5'-TCAAAGCTCCCTTTCCCGAC-3'	Exons 2 - 4
GAPDH		GAPDH-F: 5'-GAAGGTGAAGGTCGGAGT-3'	GAPDH-R: 5'-GAAGATGGTGATGGGATTTC-3'
TPT1		TPT1-F: 5'-GATCGCGGACGGGTTGT-3'	TPT1-R: 5'-TTCAGCGGAGGCATTTCC-3'
Sequencing
T3		5'-AATTAACCCTCACTAAAGGGAA-3'
MS-AFLP
NotI		5'-GACTGCGTAGGGGCCGCG-3'
MseI+C		5'-GATGAGTCCTGAGTAAC-3'
NotI Adaptor 1		FY423: 5'-CTCGTAGACTGCGTAGG-3'
NotI Adaptor 2		FY424: 5'-GGCCCCTACGCAGTCTAC-3'
MseI Adaptor 1		FY341: 5'-TACTCAGGACTCAT-3'
MseI Adaptor 2		FY340: 5'-GACGATGAGTCCTGAG-3'

## Sheet: ST2
Supplementary Table ST2
Multifactorial logistic regression analysis of VWA2 somatic hypomethylation determined by MS-AFLP vs clinico-pathological and mutational characteristics of CRC cases
Call: glm(formula = VWA2_hypo ~ Gender + Race + Age + Location + MSI + P53 + KRAS + BRAF, family = binomial, data = crc)
Deviance residuals
Min	1Q	Median	3Q	Max
-1.6299	-0.5013	-0.3228	-0.1801	2.4348
	Estimate	Std. Error	z value	Pr(>|z|)
(Intercept)	-8.66656	3.05674	-2.83523	0.00457928	**
Gender	-0.460228	0.886287	-0.519277	0.603568
Race	-1.46888	0.951244	-1.54417	0.122548
Age	0.11324	0.040347	2.80664	0.00500609	**
Location	0.0726029	0.939195	0.0773033	0.938382
MSI	-0.150403	1.30404	-0.115336	0.908179
P53	-0.527291	0.877237	-0.601082	0.547786
KRAS	0.254822	0.911697	0.279503	0.779859
BRAF	1.56774	1.53961	1.01827	0.308552
---
Signif. codes: 0 ‘***’ 0.001 ‘**’ 0.01 ‘*’ 0.05 ‘.’ 0.1 ‘ ’ 1
(Dispersion parameter for binomial family taken to be 1)
Null deviance: 53.699 on 58 degrees of freedom
Residual deviance: 39.382 on 50 degrees of freedom
(22 observations deleted due to missingness)
AIC: 57.382
Number of Fisher Scoring iterations: 6

## Sheet: ST3
Supplementary Table ST3
Somatic methylation changes in theVWA2locus detected by Illumina HM450K array
		Data from our collection (n=35)			Data from TCGA (n=352)
Probe	Distance to TSS (bp)	∆ß	P	P-adjusted	∆ß	P	P-adjusted
cg02107824	-1208	0.123422	1.09185e-07	2.1837e-06	0.228779	3.23278e-06	2.04743e-05
cg14613617	-244	-0.00943501	0.0121101	0.0242201	-0.00471389	0.0277434	0.0479204
cg07074166	-206	-0.0234593	0.00278383	0.0138726	-0.00936754	0.00037718	0.000968191
cg20212699	-96	-0.00132303	0.133312	0.226737	NA	NA	NA
cg16811695	-78	-0.00525322	0.00720092	0.0174861	0.00213877	0.82698	0.888503
cg13084429	-66	-0.00492466	0.00409357	0.0138726	-0.00286171	0.183444	0.24896
cg25530601	87	0.0125484	0.32508	0.464401	-0.000592576	0.347351	0.439978
cg26425933	298	-0.00234536	0.136042	0.226737	-0.00224185	0.000407659	0.000968191
cg01320048	318	0.00715595	0.518542	0.576158	-0.000759829	0.969401	0.969401
cg22923514	621	-0.0960601	0.000196792	0.00131194	-0.0877751	5.50444e-06	2.09169e-05
cg10407585	829	-0.12912	0.00416178	0.0138726	-0.110524	4.40179e-06	2.09085e-05
cg04689606	20626	-0.0485437	0.407837	0.510742	-0.0698359	0.00551686	0.0116467
cg00363737	32332	-0.0065516	0.82328	0.82328	0.165919	8.2569e-15	1.56881e-13
cg06443354	44447	-0.00258822	0.408594	0.510742	-0.00401736	0.0326812	0.0517453
cg18002339	46475	0.0151196	0.00786876	0.0174861	-0.00552994	0.458911	0.544957
cg13208899	46748	-0.0123618	0.513351	0.576158	-0.0180326	0.153295	0.224047
cg23220343	46843	-0.0644332	0.00597247	0.0170642	-0.101281	4.51989e-10	4.2939e-09
cg03308986	46943	-0.00860583	0.559429	0.588873	-0.0158461	0.00953098	0.0181089
cg20050194	47645	0.00178275	0.222201	0.341848	-0.00109094	0.841739	0.888503
cg05311383	50237	0.0353058	6.41231e-06	6.41231e-05	0.00330457	1.0033e-05	3.17711e-05
Methylation difference in ß-units (∆ß) between tumor and normal samples at the 20 CpG sites within theVWA2locus interrogated by the Illumina HM450K array probes. In the first column, the probe name. In the second column, the distance to the transcriptional start site (TSS). In the third column, the average methylation difference between tumor and normal samples from our tumor collection (n=35). P…

## Sheet: ST4
Supplementary Table ST4
cg10407585 methylation and VWA2 expression vs clinicopathological characteristics of CRC samples from TCGA
	cg10407585			VWA2expression
	Low-M	High-M	P	Low-E	High-E	P
n	310	38		58	290
%	0.8908	0.1092		0.1667	0.8333
Age (years)
mean	65.2	63.3421		63.9655	65.2035
sd	12.954	14.006	0.5244	14.3539	12.8083	0.777
Gender
Female	145	13		30	128
Male	165	25	0.1684	28	162	0.3139
Race
African American	20	5		4	21
Caucasian	250	29	0.1764	50	229	1
Body mass index
mean	27.8011	26.8905		27.4212	27.7657
sd	5.96407	4.5242	0.5781	6.04583	5.81014	0.5625
Location
Proximal	139	22		30	131
Distal	167	16	0.1692	27	156	0.3839
Mucinous
No	278	34		49	263
Yes	32	4	1	9	27	0.1602
Synchronous cancer
No	239	31		46	224
Yes	12	2	0.6703	2	12	1
MSI
Negative	73	7		16	64
Positive	7	4	0.02533	4	7	0.2496
KRAS mutation
Negative	24	1		3	22
Positive	20	3	0.3381	3	20	1
P-values were calculated by Fisher's exact test for categorical variables, and by Wilcoxson's rank test for continuous variables (age and BMI)
Data is publicly accessible from the TCGA. Note that several parameters have incomplete data, and therefore the number of cases do not add up to 348

## Sheet: ST5
Supplementary Table ST5
Gene	VWA2	MYC		VWA2: correlation of gene expression (log-transformed) with that of VWA2 in 594 CRC samples
A1BG	-0.0943912	-0.0983702		MYC: correlation of gene expression (log-transformed) with that of MYC in 594 CRC samples
A1CF	0.300966	0.263993
A2BP1	0.0175154	-0.0372721		Note:NA indicate comparisons with not enough number of observations for the analysis (for instance, the gene is not detected in the RNAseq experiments)
A2LD1	0.179383	0.139174
A2M	0.0684656	0.0750119
A2ML1	-0.0718622	-0.0701272
A4GALT	-0.145094	0.0605249
A4GNT	-0.0649987	-0.164347
AAA1	-0.164918	-0.0493722
AAAS	0.157554	0.347924
AACS	0.246526	0.125357
AACSL	0.0256705	-0.0116206
AADAC	-0.118341	-0.0639976
AADACL2	-0.0020409	-0.126601
AADACL3	0.00149685	0.0400281
AADACL4	0.0324444	-0.000370694
AADAT	0.118057	0.175945
AAGAB	-0.028573	0.0874545
AAK1	0.112768	0.0691464
AAMP	0.150248	0.371651
AANAT	-0.0987584	-0.0516528
AARS	0.133974	0.254557
AARS2	0.102171	0.287517
AARSD1	0.154968	0.34263
AASDH	0.0939896	0.198516
AASDHPPT	0.0557012	0.249514
AASS	-0.047269	-0.104076
AATF	0.112004	0.398652
AATK	0.0197599	0.0722657
ABAT	0.327025	0.299567
ABCA1	0.0429375	0.0174641
ABCA10	-0.118238	-0.178703
ABCA11P	0.121237	0.169835
ABCA12	-0.0363964	-0.196809
ABCA13	0.0616976	0.0212561
ABCA17P	-0.0850274	-0.102452
ABCA2	0.187769	0.146289
ABCA3	-0.127351	-0.163953
ABCA4	0.0709369	-0.0148174
ABCA5	0.0479871	-0.0267538
ABCA6	0.00136542	-0.0146843
ABCA7	0.0268526	-0.0805252
ABCA8	0.0101039	0.0134846
ABCA9	0.0269651	-0.040059
ABCB1	0.244686	0.25656
ABCB10	0.08824	0.257471
ABCB11	-0.121927	-0.0625854
ABCB4	0.227796	0.0878431
ABCB5	-0.0896158	-0.140025
ABCB6	0.134095	0.0846375
ABCB7	0.111281	0.391383
ABCB8	0.0788817	0.184711
ABCB9	0.100743	0.167546
ABCC1	0.297859	0.328058
ABCC10	0.26505	0.263855
ABCC11	0.16894	0.0699642
ABCC12	-0.0746266	-0.100642
ABCC13	0.0967519	0.109118
ABCC2	0.122313	0.280668
ABCC3	0.191341	-0.0154079
ABCC4	0.147541	0.367525
ABCC5	0.236583	0.21193
ABCC6	0.193508	0.222461
ABCC6P1	0.156433	0.234545
ABCC6P2	0.196437	0.231149
ABCC8	0.11651	-0.0839982
ABCC9	-0.0349659	-0.0197361
ABCD1	0.0633035	0.128337
ABCD2	-0.0669121	-0.0222266
ABCD3	0.0621242	0.0932158
ABCD4	0.090205	0.0965135
ABCE1	0.0131439	0.242894
ABCF1	0.115237	0.301761
ABCF2	0.101397	0.46796
ABCF3	0.136424	0.270933
ABCG1	0.236927	0.0434823
ABCG2	-0.190265	-0.0486575
ABCG4	0.0251666	0.027422
ABCG5	-0.14657	-0.208314
ABCG8	-0.0852481	-0.157945
ABHD1	0.0717879	0.176782
ABHD10	-0.0619868	-0.0591075
ABHD11	0.0268725	0.142849
ABHD12	0.166391	0.274398
ABHD12B	0.0311671	0.0856402
ABHD13	0.0208013	0.0458129
ABHD14A	0.105547	0.0258545
ABHD14B	0.0617594	0.100166
ABHD15	0.231194	0.332784
ABHD2	0.152648	-0.00875857
ABHD3	-0.0170182	-0.110501
ABHD4	0.0245621	-0.0718891
ABHD5	-0.0276795	-0.113747
ABHD6	0.174131	0.23912
ABHD8	0.00650377	0.0585901
ABI1	0.0597893	0.0935693
ABI2	0.0632201	0.115614
ABI3	-0.017403	0.112033
ABI3BP	-0.0157533	-0.0624514
ABL1	0.292793	0.31487
ABL2	0.0537115	0.0792298
ABLIM1	0.254636	-0.0511923
ABLIM2	0.241005	0.228709
ABLIM3	-0.13572	-0.209331
ABO	0.258077	0.0214988
ABP1	0.285146	0.0898692
ABR	0.252409	0.102471
ABRA	0.00314907	-0.095013
ABT1	0.09085	0.382603
ABTB1	-0.0982874	-0.084558
ABTB2	0.0589963	0.187694
ACAA1	0.202665	0.128343
ACAA2	0.226166	0.15771
ACACA	0.184026	0.323088
ACACB	0.206927	0.0689512
ACAD10	0.188139	0.300076
ACAD11	0.147632	0.117961
ACAD8	0.211023	0.272943
ACAD9	0.141915	0.315516
ACADL	-0.0632572	-0.171879
ACADM	0.0917794	0.0903065
ACADS	0.129553	0.0245959
ACADSB	0.143901	0.184723
ACADVL	0.149108	-0.0151831
ACAN	0.0884977	0.184107
ACAP1	-0.0836068	0.0204009
ACAP2	0.0341519	0.0281384
ACAP3	0.0504717	0.0652002
ACAT1	0.125494	0.327541
ACAT2	0.141906	0.314816
ACBD3	0.046315	-0.0353093
ACBD4	0.13776	0.184974
ACBD5	-0.0167868	0.0235499
ACBD6	0.141135	0.243581
ACBD7	0.0907432	0.0896319
ACCN1	0.141267	0.162047
ACCN2	0.145355	0.419177
ACCN3	-0.0897571	-0.124551
ACCN4	0.0495226	-0.0698626
ACCN5	-0.00167934	0.00652991
ACCS	0.152847	0.0626962
ACCSL	-0.126549	-0.0820154
ACD	-0.038284	0.260916
ACE	0.127278	0.0264528
ACE2	0.280784	0.43007
ACER1	0.00448487	-0.0372307
ACER2	0.206656	0.104829
ACER3	-0.0493974	-0.0402147
ACHE	-0.0231385	0.102978
ACIN1	0.108257	0.19196
ACLY	0.169169	0.417501
ACMSD	-0.038243	-0.0982823
ACN9	-0.0364077	0.154805
ACO1	0.110617	0.0561474
ACO2	0.212384	0.235749
ACOT1	0.106996	0.143149
ACOT11	0.334618	0.254831
ACOT12	-0.0142252	-0.0767291
ACOT13	0.0669392	0.0700549
ACOT2	0.0962157	0.148031
ACOT4	0.030254	0.0800718
ACOT6	-0.0161615	-0.0567877
ACOT7	-0.0606322	0.188024
ACOT8	0.0893412	0.318644
ACOT9	0.0218695	0.159843
ACOX1	0.250583	0.215544
ACOX2	0.364854	0.213806
ACOX3	0.188353	0.286687
ACOXL	-0.0900251	-0.0456816
ACP1	0.0960512	0.228556
ACP2	0.00808389	0.0405785
ACP5	-0.0641374	0.156741
ACP6	0.142863	0.15453
ACPL2	0.15346	0.279502
ACPP	0.0547786	-0.0765895
ACPT	0.0415274	-0.0283311
ACR	0.174053	0.21452
ACRBP	-0.0695922	-0.0198158
ACRC	0.0820375	0.133969
ACRV1	0.00525288	0.108909
ACSBG1	-0.00964835	-0.0169926
ACSBG2	0.0392842	0.131311
ACSF2	0.211042	0.344823
ACSF3	0.224975	0.198551
ACSL1	-0.0248878	-0.0296414
ACSL3	0.0153692	0.029467
ACSL4	-0.0758575	0.0368567
ACSL5	0.454978	0.392108
ACSL6	0.360467	0.361925
ACSM1	0.141449	-0.0861846
ACSM2A	-0.0239959	-0.0781501
ACSM2B	0.00379564	-0.0450028
ACSM3	0.306933	0.221463
ACSM4	-0.0762231	-0.0667277
ACSM5	0.00227595	0.0260161
ACSS1	0.149051	0.266981
ACSS2	0.129253	0.234317
ACSS3	0.0768863	0.0590821
ACTA1	0.0382059	0.00439313
ACTA2	0.0494953	-0.0440217
ACTB	-0.0184667	-0.114963
ACTBL2	-0.16784	-0.213125
ACTC1	-0.0140457	-0.0448457
ACTG1	0.140638	0.206577
ACTG2	0.0745888	0.00375921
ACTL6A	0.0815127	0.34584
ACTL6B	0.023008	-0.0957556
ACTL7A	0.0113336	-0.0537729
ACTL7B	0.0259043	0.00295159
ACTL8	0.00861442	0.189929
ACTL9	0.0107681	-0.0106557
ACTN1	0.139793	0.00465203
ACTN2	0.0517736	-0.0464924
ACTN3	0.0971955	0.019275
ACTN4	0.189021	0.176774
ACTR10	-0.0479742	0.0826393
ACTR1A	0.0840189	0.0824617
ACTR1B	0.199892	0.207478
ACTR2	0.0751843	0.0879835
ACTR3	0.0796177	0.103344
ACTR3B	0.134015	0.481051
ACTR3C	-0.0587731	0.249588
ACTR5	0.101765	0.494231
ACTR6	-0.0430163	0.128914
ACTR8	0.19007	0.258923
ACTRT1	0.0523915	-0.0428205
ACTRT2	-0.0044581	-0.0469876
ACVR1	0.102752	-0.0027507
ACVR1B	0.349253	0.271494
ACVR1C	0.174207	0.0667003
ACVR2A	0.0125855	0.00101627
ACVR2B	0.187218	0.17353
ACVRL1	0.269822	0.0572769
ACY1	0.186885	0.191742
ACY3	0.117127	0.0064859
ACYP1	-0.0615027	0.15637
ACYP2	0.0248222	-0.104416
ADA	-0.0450868	0.20911
ADAD1	-0.0174232	-0.109089
ADAD2	-0.052925	-0.00240609
ADAL	-0.0335046	0.143188
ADAM10	0.0441487	0.0777074
ADAM11	-0.0572758	-0.00794564
ADAM12	-0.0872828	-0.0614135
ADAM15	-0.00834418	0.055658
ADAM17	0.0560409	0.142051
ADAM18	0.0311417	0.0147994
ADAM19	0.163018	0.136676
ADAM2	-0.00338801	-0.0810779
ADAM20	-0.109452	-0.172879
ADAM21	-0.0544348	-0.135829
ADAM21P1	-0.0105466	-0.0899031
ADAM22	0.0621929	0.127703
ADAM23	0.0731073	0.0876948
ADAM28	-0.0210234	-0.121445
ADAM29	-0.0276118	0.00369817
ADAM30	-0.0437661	-0.0588479
ADAM32	0.250098	0.288466
ADAM33	0.0966167	0.0445496
ADAM3A	-0.016598	0.0675822
ADAM5P	0.0162676	-0.0118256
ADAM6	0.0704715	0.0728503
ADAM7	-0.0526107	-0.0705944
ADAM8	-0.0480155	-0.100486
ADAM9	-0.0187608	0.0264064
ADAMDEC1	0.107291	0.21599
ADAMTS1	-0.00908003	0.0599958
ADAMTS10	0.0625651	0.0350899
ADAMTS12	0.0501658	0.0639205
ADAMTS13	0.157053	0.0594136
ADAMTS14	0.0853345	0.00532987
ADAMTS15	0.125415	0.0715169
ADAMTS16	0.0277819	-0.0279334
ADAMTS17	0.00169431	0.141684
ADAMTS18	0.0831897	0.0592183
ADAMTS19	0.0291325	0.0461399
ADAMTS2	-0.0320865	0.0983704
ADAMTS20	0.0254964	-0.00842081
ADAMTS3	0.00711895	0.00929849
ADAMTS4	-0.0806721	0.0663468
ADAMTS5	-0.0245946	0.0171936
ADAMTS6	-0.0283344	-0.0599095
ADAMTS7	0.102818	0.131666
ADAMTS8	0.198045	0.172528
ADAMTS9	0.0822192	0.0140067
ADAMTSL1	0.121138	0.0865764
ADAMTSL2	0.348354	0.188762
ADAMTSL3	0.14613	0.0726965
ADAMTSL4	-0.0338576	-0.153254
ADAMTSL5	0.0245116	-0.0491026
ADAP1	0.148467	0.170195
ADAP2	-0.0670411	0.00968604
ADAR	0.0392376	0.0634624
ADARB1	-0.0545062	-0.00964893
ADARB2	0.152892	0.119414
ADAT1	0.158445	0.209854
ADAT2	0.132861	0.245431
ADAT3	0.121415	0.217793
ADC	0.131272	-0.0119021
ADCK1	0.178854	0.331667
ADCK2	0.155638	0.283988
ADCK4	0.128014	0.118405
ADCK5	0.133704	0.293881
ADCY1	-0.0271491	0.181699
ADCY10	0.0121002	-0.0420114
ADCY2	0.0912152	0.0599375
ADCY3	0.177093	0.446486
ADCY4	0.099483	0.00841603
ADCY5	0.201775	0.12336
ADCY6	0.298399	0.157174
ADCY7	0.0294344	0.0789303
ADCY8	-0.0604712	-0.0658825
ADCY9	0.0703449	0.0579084
ADCYAP1	-0.00133034	0.0411199
ADCYAP1R1	-0.0339992	-0.044095
ADD1	0.0860396	0.0363461
ADD2	-0.0433983	-0.043026
ADD3	0.226362	0.209585
ADH1A	0.0444326	0.0363796
ADH1B	0.0505622	0.0932932
ADH1C	0.115956	0.153959
ADH4	0.136817	0.0829088
ADH5	0.111856	0.18952
ADH6	0.25735	0.0425224
ADH7	-0.0177372	-0.046612
ADHFE1	0.00987452	-0.0024736
ADI1	0.116606	0.111397
ADIG	0.0178948	-0.00429436
ADIPOQ	-0.0448938	-0.0718405
ADIPOR1	0.0229094	-0.10947
ADIPOR2	0.146778	0.125463
ADK	0.0204371	0.302793
ADM	-0.0985572	-0.122094
ADM2	0.17221	0.0515312
ADNP	0.237558	0.396368
ADNP2	-0.0102881	0.11012
ADO	0.0592352	0.213842
ADORA1	0.0711283	0.0274662
ADORA2A	-0.080862	0.0557942
ADORA2B	0.116502	0.110278
ADORA3	-0.058794	-0.00616676
ADPGK	-0.0783256	0.14769
ADPRH	0.0231072	0.080138
ADPRHL1	-0.0536207	-0.0372115
ADPRHL2	-0.026742	0.171045
ADRA1A	0.0457279	-0.0686408
ADRA1B	-0.0221209	-0.0196245
ADRA1D	0.025272	0.0401931
ADRA2A	0.208576	0.0303208
ADRA2B	0.103033	0.114321
ADRA2C	0.221981	0.0947699
ADRB1	-0.0517906	-0.215196
ADRB2	0.0325658	-0.0433817
ADRB3	-0.020102	-0.111886
ADRBK1	0.170742	0.248333
ADRBK2	0.0784092	0.220463
ADRM1	0.094786	0.38072
ADSL	0.102956	0.412996
ADSS	0.190288	0.195337
ADSSL1	-0.0916495	-0.168158
AEBP1	0.0311414	-0.00483648
AEBP2	0.0614445	0.104704
AEN	0.0715985	0.106377
AES	0.0966139	-0.0184643
AFAP1	0.251134	0.1209
AFAP1L1	-0.0566491	0.0431049
AFAP1L2	0.109445	-0.181084
AFARP1	-0.00447023	0.0692359
AFF1	0.101415	0.0184326
AFF2	-0.0307849	-0.102999
AFF3	0.0771936	-0.0507249
AFF4	0.0901458	-0.0316786
AFG3L1	0.0856011	0.0503543
AFG3L2	0.0331462	0.126253
AFM	-0.00564477	-0.0320166
AFMID	0.106612	0.300983
AFP	0.0358015	0.0768762
AFTPH	0.119135	0.123602
AG2	-0.0585112	0.0206524
AGA	0.136493	0.0411743
AGAP1	0.265921	0.333553
AGAP11	0.0146747	0.0186155
AGAP2	0.00881892	-0.0126624
AGAP3	0.0210508	0.191667
AGAP4	0.10465	0.098314
AGAP5	0.0327546	0.0415537
AGAP6	0.0716743	0.0920975
AGAP7	-0.0124376	0.0311362
AGAP8	0.0488484	0.0769914
AGBL1	0.0546328	-0.0895403
AGBL2	0.123592	0.0950351
AGBL3	-0.0186103	-0.0647733
AGBL4	-0.0540297	-0.26484
AGBL5	0.112662	0.298673
AGER	0.0406849	-0.0460274
AGFG1	0.141836	0.165398
AGFG2	0.167933	-0.014429
AGGF1	0.0906203	0.0956022
AGK	0.102461	0.294934
AGL	0.017801	0.0833047
AGMAT	0.180203	0.519627
AGPAT1	0.0778994	0.0917274
AGPAT2	0.126475	0.142247
AGPAT3	0.200902	0.271048
AGPAT4	-0.0652548	-0.24496
AGPAT5	0.0770577	0.211925
AGPAT6	0.0998718	0.29601
AGPAT9	-0.16908	-0.111375
AGPHD1	0.050719	0.276529
AGPS	0.0669323	0.140388
AGR2	-0.129914	-0.183569
AGR3	-0.0434679	-0.192636
AGRN	0.110718	-0.0404051
AGRP	-0.0748796	-0.122666
AGT	0.244728	0.317506
AGTPBP1	-0.00599704	0.186032
AGTR1	-0.00294713	-0.014946
AGTR2	0.0502297	-0.0308015
AGTRAP	-0.144741	0.0891387
AGXT	0.303234	0.222637
AGXT2	0.00242237	0.0208115
AGXT2L1	-0.105677	-0.027656
AGXT2L2	0.142051	-0.0743519
AHCTF1	0.0373056	0.138582
AHCY	0.184665	0.536056
AHCYL1	0.0335163	0.0796021
AHCYL2	0.00651326	0.0674966
AHDC1	0.113964	0.0142631
AHI1	0.0122583	0.0907252
AHNAK	0.0227393	-0.0840762
AHNAK2	-0.0750738	-0.120579
AHR	-0.16086	-0.122223
AHRR	-0.0217671	-0.062048
AHSA1	0.0579644	0.369149
AHSA2	0.121957	0.101421
AHSG	0.0863487	0.0505844
AHSP	-0.0608978	-0.00359288
AICDA	-0.0517608	-0.0225272
AIDA	-0.184555	-0.125898
AIF1	-0.113793	-0.00277855
AIF1L	-0.14252	-0.0396695
AIFM1	0.121835	0.34709
AIFM2	0.171252	0.228199
AIFM3	0.446289	0.342862
AIG1	-0.01869	0.118172
AIM1	0.157378	0.159265
AIM1L	0.142413	0.0779224
AIM2	-0.193567	-0.0430891
AIMP1	0.010346	0.191881
AIMP2	0.143793	0.410195
AIP	0.0763942	0.179065
AIPL1	-0.0838549	-0.127741
AIRE	0.0689716	0.276172
AJAP1	-0.129461	0.0518912
AK1	-0.0431087	-0.086726
AK2	-0.0465546	0.195414
AK3	0.118973	0.213305
AK3L1	-0.00554879	0.349061
AK5	-0.0374899	-0.028496
AK7	-0.0592833	-0.0196748
AKAP1	0.352753	0.510501
AKAP10	0.101692	0.121259
AKAP11	0.0610085	0.100115
AKAP12	-0.05535	-0.0298035
AKAP13	0.119385	-0.0429859
AKAP14	-0.074036	-0.0505763
AKAP2	0.0125291	0.0965393
AKAP3	-0.0279656	-0.03702
AKAP4	-0.131643	0.231539
AKAP5	0.00927974	-0.100211
AKAP6	0.070547	-0.00816843
AKAP7	0.194471	0.172426
AKAP8	0.212776	0.390287
AKAP8L	0.199244	0.292337
AKAP9	0.0535783	0.00829429
AKD1	0.104238	0.146803
AKIRIN1	0.0231307	0.0825448
AKIRIN2	0.0903622	0.356841
AKNA	0.184853	0.168926
AKNAD1	0.207036	0.164703
AKR1A1	0.031007	0.0206239
AKR1B1	-0.112901	0.141347
AKR1B10	-0.0171457	0.0839716
AKR1B15	-0.0549717	-0.00420667
AKR1C1	-0.10909	-0.111363
AKR1C2	0.00292441	-0.0210731
AKR1C3	0.0305937	-0.00988715
AKR1C4	-0.0662665	-0.098294
AKR1CL1	-0.0943178	0.00348814
AKR1D1	-0.0546211	0.0521155
AKR1E2	0.124155	0.0279578
AKR7A2	-0.109072	-0.0123795
AKR7A3	-0.0108151	0.0213591
AKR7L	-0.118285	-0.0603263
AKT1	0.0351313	0.0838392
AKT1S1	-0.00290724	0.229079
AKT2	0.21136	0.323953
AKT3	-0.0585084	-0.0388084
AKTIP	0.0431826	0.0983614
ALAD	0.272982	0.105086
ALAS1	0.140851	0.0947869
ALAS2	-0.0558397	-0.0461181
ALB	-0.00464174	-0.0265547
ALCAM	0.0268035	-0.134153
ALDH16A1	0.0846212	0.0974069
ALDH18A1	0.269195	0.31164
ALDH1A1	-0.0115308	-0.0584912
ALDH1A2	-0.06012	-0.0593561
ALDH1A3	0.0959114	0.012545
ALDH1B1	0.313296	0.252776
ALDH1L1	-0.00596377	-0.203051
ALDH1L2	-0.030191	0.0614738
ALDH2	0.349456	0.290161
ALDH3A1	0.141442	-0.0754135
ALDH3A2	0.0452992	-0.0667402
ALDH3B1	-0.0250524	-0.0627824
ALDH3B2	0.164997	0.0139009
ALDH4A1	0.197048	0.289114
ALDH5A1	0.127783	0.310569
ALDH6A1	0.134081	0.101212
ALDH7A1	0.382182	0.233564
ALDH8A1	0.0346856	0.00916284
ALDH9A1	0.0480325	0.104841
ALDOA	0.0373583	0.0834711
ALDOB	-0.122383	-0.0427607
ALDOC	0.0227069	0.15026
ALG1	0.25849	0.374589
ALG10	0.032974	0.115598
ALG10B	0.0226012	0.18143
ALG11	-0.0615216	0.0524265
ALG12	0.16162	0.228456
ALG13	-0.0359391	0.0523997
ALG14	0.150038	0.273495
ALG1L	0.244177	0.0698167
ALG1L2	0.00664508	-0.0176411
ALG2	0.0830859	0.0885494
ALG3	0.116907	0.347634
ALG5	-0.0331351	0.227157
ALG6	-0.0304357	0.158629
ALG8	0.100926	0.312574
ALG9	0.0966852	0.219013
ALK	-0.152525	-0.0853027
ALKBH1	0.00100794	0.217497
ALKBH2	0.0170541	0.236012
ALKBH3	0.0462968	0.266732
ALKBH4	0.0317047	0.208971
ALKBH5	-0.0763742	-0.0994045
ALKBH6	0.0551237	0.153498
ALKBH7	0.0978522	0.190764
ALKBH8	0.0777278	0.221005
ALLC	0.0376709	-0.0179316
ALMS1	0.0564273	0.0684069
ALMS1P	0.0245284	0.120985
ALOX12	0.00490924	-0.086762
ALOX12B	-0.136363	-0.0321619
ALOX12P2	0.0221123	-0.113925
ALOX15	0.0943851	0.150837
ALOX15B	-0.127092	-0.0328518
ALOX5	-0.0357744	-0.181446
ALOX5AP	-0.0513252	-0.0455909
ALOXE3	-0.166877	-0.176369
ALPI	-0.00698493	-0.0616171
ALPK1	0.019398	-0.0228482
ALPK2	-0.0804997	-0.0337824
ALPK3	0.215509	-0.0399321
ALPL	-0.0444783	-0.019437
ALPP	-0.160558	-0.159093
ALPPL2	-0.118661	-0.150453
ALS2	-0.0438105	-0.00251939
ALS2CL	0.155957	0.0333551
ALS2CR11	0.00423996	-0.041746
ALS2CR12	-0.0019684	-0.0331619
ALS2CR4	-0.0196409	0.207677
ALS2CR8	0.136256	0.0815613
ALX1	-0.0185667	0.0593208
ALX3	0.18228	0.167428
ALX4	-0.0188203	-0.0402188
AMAC1	0.00700962	-0.0515131
AMAC1L2	-0.0213325	-0.0995663
AMAC1L3	0.000671032	-0.113634
AMACR	0.377446	0.334546
AMBN	0.0629741	-0.0582384
AMBP	0.159032	0.173215
AMBRA1	0.283246	0.363671
AMD1	-0.0320077	0.163238
AMDHD1	0.0684377	0.0643189
AMDHD2	0.0490656	0.124276
AMELX	0.132245	0.161792
AMELY	0.154885	0.0734728
AMFR	0.00118985	0.0709317
AMH	-0.0356596	-0.20133
AMHR2	-0.0426442	-0.0342229
AMICA1	0.023945	0.0319881
AMIGO1	0.182493	0.273815
AMIGO2	0.082424	-0.0985596
AMIGO3	0.062687	-0.00150873
AMMECR1	0.0474666	0.157354
AMMECR1L	0.365086	0.348439
AMN	0.0966634	0.147586
AMN1	-0.0566727	-0.0488086
AMOT	0.270571	0.072551
AMOTL1	0.0060299	-0.0196722
AMOTL2	0.177462	0.306189
AMPD1	0.0300644	0.0685024
AMPD2	0.0413207	0.284039
AMPD3	0.0468734	0.00205121
AMPH	-0.00364804	0.0222792
AMT	0.198132	0.211568
AMTN	-0.0116804	-0.0237066
AMY1A	0.0179861	0.0288831
AMY2A	0.026598	0.0387483
AMY2B	0.123274	0.0452856
AMZ1	-0.0641108	-0.0494761
AMZ2	0.0128316	0.183073
AMZ2P1	0.0346186	0.0365736
ANAPC1	0.254588	0.545177
ANAPC10	-0.0366664	0.165961
ANAPC11	0.0594138	0.191351
ANAPC13	0.0813463	0.134448
ANAPC16	0.0655712	-0.0291294
ANAPC2	0.12487	0.124853
ANAPC4	0.0173534	0.158797
ANAPC5	0.0900582	0.33761
ANAPC7	0.140291	0.371899
ANG	-0.0025247	-0.170529
ANGEL1	0.198391	0.446793
ANGEL2	0.0611817	0.0572329
ANGPT1	0.0290788	0.0644532
ANGPT2	0.00990381	-0.0144864
ANGPT4	0.0326857	-0.0123368
ANGPTL1	-0.0338644	-0.0823745
ANGPTL2	-0.0565724	-0.0232934
ANGPTL3	-0.00945189	-0.140941
ANGPTL4	-0.0861806	-0.126727
ANGPTL5	-0.0379841	-0.0847974
ANGPTL6	-0.0639247	0.0923932
ANGPTL7	-0.00500811	-0.159072
ANK1	0.00397632	-0.107454
ANK2	0.00866063	-0.0220858
ANK3	0.192534	0.0905829
ANKAR	0.126523	0.0118616
ANKDD1A	-0.0385014	-0.0700074
ANKFN1	0.176844	-0.0967501
ANKFY1	0.112285	0.0212307
ANKH	0.332505	0.200904
ANKHD1	0.148065	0.116639
ANKHD1-EIF4EBP3	0.0102046	0.03406
ANKIB1	0.0878395	0.13548
ANKK1	0.216422	0.115415
ANKLE1	0.0533936	0.230806
ANKLE2	0.0105981	0.0934159
ANKMY1	0.237045	0.155264
ANKMY2	-0.00693257	0.00213276
ANKRA2	0.248524	0.15833
ANKRD1	-0.1042	-0.0876797
ANKRD10	0.0635893	0.0186223
ANKRD11	0.111143	0.0565805
ANKRD12	-0.0306103	-0.0578623
ANKRD13A	-0.0458238	0.0242931
ANKRD13B	0.0594056	0.500017
ANKRD13C	0.0168325	0.0790191
ANKRD13D	0.0135424	0.130381
ANKRD16	0.199714	0.351989
ANKRD17	0.170253	0.165266
ANKRD19	0.00753037	0.230752
ANKRD2	-0.00870325	-0.101538
ANKRD20A3	-0.0648286	0.0467757
ANKRD20A4	-0.0199556	0.0182235
ANKRD20B	-0.0549771	0.000276558
ANKRD22	0.0983879	0.066549
ANKRD23	0.180741	0.227827
ANKRD24	0.0967082	0.0160592
ANKRD26	0.122914	0.173513
ANKRD26P1	-0.0629176	-0.0972771
ANKRD27	0.328297	0.528911
ANKRD28	0.0896486	0.13724
ANKRD29	0.0854039	0.0308144
ANKRD30A	0.0365327	-0.0695025
ANKRD30B	0.0911269	-0.0826354
ANKRD31	0.115928	0.174391
ANKRD32	-0.0554983	0.0117937
ANKRD33	-0.0106304	0.015871
ANKRD34A	-0.108647	-0.146268
ANKRD34B	0.0430589	-0.0698608
ANKRD34C	-0.0660389	-0.162511
ANKRD35	0.0143299	0.0506125
ANKRD36	0.00989426	0.00867143
ANKRD36B	0.00733735	0.0581453
ANKRD36BP1	0.0407201	0.0401923
ANKRD37	0.0626742	0.0216894
ANKRD39	0.00408362	0.128729
ANKRD40	0.0412962	0.274695
ANKRD42	0.0679635	0.0723821
ANKRD43	0.225887	0.232906
ANKRD44	0.0358151	0.000537006
ANKRD45	-0.0326134	-0.152654
ANKRD46	0.0629045	0.348216
ANKRD49	0.0790602	0.24764
ANKRD5	0.175724	0.167235
ANKRD50	0.112274	-0.0245376
ANKRD52	0.145775	0.0590441
ANKRD53	-0.0140588	-0.00230422
ANKRD54	0.0343767	0.134316
ANKRD55	-0.0605006	-0.0136488
ANKRD56	0.41761	0.330753
ANKRD57	0.194489	0.308826
ANKRD58	0.0374963	0.162025
ANKRD6	0.02547	-0.0120476
ANKRD7	-0.0859955	-0.0643981
ANKRD9	0.0989414	0.171399
ANKS1A	0.227103	0.385475
ANKS1B	-0.00422353	-0.0763062
ANKS3	0.116928	0.132563
ANKS4B	0.339668	0.214248
ANKS6	0.0288547	0.246168
ANKZF1	0.19932	0.262899
ANLN	-0.0489644	0.17799
ANO1	-0.0720629	-0.213246
ANO10	0.0804051	0.0519093
ANO2	0.000584107	-0.0735801
ANO3	-0.0198933	-0.10013
ANO4	0.0164285	-0.152203
ANO5	-0.0796893	-0.0297524
ANO6	0.0373188	0.0657973
ANO7	0.10942	-0.0446473
ANO8	0.0640596	0.0770076
ANO9	0.294545	0.423177
ANP32A	0.0550449	0.175859
ANP32B	0.0287019	0.140017
ANP32C	-0.0466546	0.105135
ANP32D	0.0374205	0.132352
ANP32E	-0.150604	-0.102743
ANPEP	-0.0198063	-0.0154819
ANTXR1	0.0377817	-0.00352016
ANTXR2	-0.0465096	-0.254822
ANTXRL	0.000612425	-0.0204459
ANUBL1	0.132583	0.0887225
ANXA1	-0.134929	-0.170566
ANXA10	-0.314038	-0.369723
ANXA11	0.0664052	0.140496
ANXA13	0.13308	0.0648714
ANXA2	-0.19517	-0.160447
ANXA2P1	-0.155225	-0.0972107
ANXA2P2	-0.147708	-0.0579705
ANXA2P3	-0.129641	-0.0405423
ANXA3	0.131813	0.105371
ANXA4	0.0894423	0.107244
ANXA5	-0.17823	-0.132062
ANXA6	0.0277305	0.0184021
ANXA7	0.18822	0.185297
ANXA8	-0.106808	-0.188559
ANXA8L1	0.0350532	-0.0211112
ANXA8L2	-0.128077	-0.0944306
ANXA9	0.247361	0.214407
AOAH	0.252042	0.427776
AOC2	-0.0387942	-0.00719545
AOC3	0.0608505	-0.0206202
AOX1	-0.0487939	0.0885279
AOX2P	0.0580328	-0.0662427
AP1AR	0.105954	0.175521
AP1B1	0.116691	0.208243
AP1G1	-0.000170603	0.0152322
AP1G2	0.261317	0.202121
AP1M1	0.16469	0.27111
AP1M2	0.213992	0.293395
AP1S1	0.0057518	0.12502
AP1S2	-0.138156	0.00321772
AP1S3	-0.129316	-0.0208624
AP2A1	0.158657	0.181511
AP2A2	0.245786	0.237258
AP2B1	0.126482	0.225811
AP2M1	0.0263231	0.0775263
AP2S1	-0.0817861	0.0383369
AP3B1	0.122699	0.105242
AP3B2	-0.0152906	0.0885673
AP3D1	0.231479	0.216486
AP3M1	0.0851342	0.185698
AP3M2	-0.0774101	0.196407
AP3S1	-0.0712635	-0.00133137
AP3S2	0.0740167	0.083742
AP4B1	0.12541	0.109153
AP4E1	0.0200356	0.0693373
AP4M1	0.140758	0.287287
AP4S1	-0.00325406	0.0204612
APAF1	0.100322	0.0524611
APBA1	0.186161	-0.00358698
APBA2	0.0312195	0.0823793
APBA3	0.0947523	0.238802
APBB1	0.0198803	0.112923
APBB1IP	-0.0947804	0.0209769
APBB2	0.0519144	-0.0777972
APBB3	0.104184	-0.0557511
APC	-0.0101666	-0.0649716
APC2	-0.114244	-0.0604006
APCDD1	0.346792	0.196275
APCDD1L	-0.0969213	-0.0801028
APCS	0.0296791	0.00140389
APEH	0.148145	0.257352
APEX1	0.0957476	0.403068
APEX2	0.110396	0.364409
APH1A	0.150815	0.256894
APH1B	0.0229584	-0.0911501
API5	-0.0176997	0.191428
APIP	0.189211	0.153164
APITD1	-0.128077	0.0494667
APLF	0.144984	0.17085
APLN	-0.0880054	0.0447334
APLNR	0.0180499	0.128201
APLP1	-0.103742	-0.114155
APLP2	0.141011	0.144825
APOA1	-0.0654641	0.0502325
APOA1BP	0.0662393	0.203078
APOA2	0.02279	0.12026
APOA4	-0.0569321	-0.0342724
APOA5	0.0420314	0.0874983
APOB	-0.0160356	0.0250962
APOB48R	0.275412	0.0251118
APOBEC1	0.182103	-0.00443536
APOBEC2	-0.00631536	-0.0743454
APOBEC3A	0.0245103	0.130259
APOBEC3B	0.0340919	0.216764
APOBEC3C	0.0920504	0.089347
APOBEC3D	0.00352463	-0.0120253
APOBEC3F	0.00448362	-0.0317883
APOBEC3G	-0.121371	-0.00016128
APOBEC3H	-0.109251	-0.0228529
APOBEC4	0.0526622	-0.0696975
APOC1	-0.150883	0.0485706
APOC1P1	-0.145791	0.0314037
APOC2	-0.0571502	0.170396
APOC3	-0.0183144	0.0443402
APOC4	0.0292759	0.0146843
APOD	0.0955479	-0.0197235
APOE	-0.0968682	0.0624914
APOF	0.0310183	-0.0505945
APOH	0.130582	0.176819
APOL1	-0.0879386	-0.113821
APOL2	-0.126323	-0.110805
APOL3	-0.128753	-0.0549706
APOL4	-0.092325	-0.069191
APOL5	-0.025036	-0.0463462
APOL6	-0.0301805	-0.0402139
APOLD1	0.320996	0.211773
APOM	-0.0452231	0.171814
APOO	-0.0394116	0.185572
APOOL	0.108956	0.202243
APP	0.302961	0.0444482
APPBP2	0.0452878	0.0678689
APPL1	0.0116231	0.110968
APPL2	0.116087	0.24009
APRT	0.0708804	0.216487
APTX	-0.00783253	0.242819
AQP1	-0.0246116	0.140219
AQP10	-0.0134186	-0.162271
AQP11	0.139732	0.202605
AQP12A	0.0900314	0.22206
AQP12B	0.175201	0.240073
AQP2	-0.0474654	-0.202708
AQP3	-0.0617436	-0.24895
AQP4	0.0123884	-0.078533
AQP5	-0.0773308	-0.140164
AQP6	0.13159	0.0417388
AQP7	0.224731	0.0286861
AQP7P1	0.042568	0.0771585
AQP7P3	-0.0367508	0.0437009
AQP8	0.142008	0.199453
AQP9	-0.159442	0.0355332
AQPEP	-0.0511278	-0.140145
AQR	0.0741398	0.212213
AR	0.00755741	-0.0869565
ARAF	0.221228	0.284803
ARAP1	0.266457	0.281704
ARAP2	0.0324818	0.00440619
ARAP3	0.209347	0.0689114
ARC	0.0372861	0.0397102
ARCN1	0.00472948	0.0614499
AREG	0.17247	0.424801
ARF1	0.0541625	-0.0139967
ARF3	0.1104	0.0303302
ARF4	-0.10562	-0.046353
ARF5	0.0142476	0.118875
ARF6	-0.030027	0.0265479
ARFGAP1	0.129278	0.304521
ARFGAP2	0.22176	0.353162
ARFGAP3	-0.134572	-0.18027
ARFGEF1	0.103219	0.300105
ARFGEF2	0.245753	0.396127
ARFIP1	0.0564229	0.102147
ARFIP2	0.0192299	0.216017
ARFRP1	0.133842	0.268551
ARG1	-0.014443	-0.0844911
ARG2	0.0758309	0.0976369
ARGFX	0.00720819	-0.0923831
ARGFXP2	0.0479921	0.00442729
ARGLU1	0.047687	0.108798
ARHGAP1	0.143596	0.027935
ARHGAP10	-0.217197	-0.108163
ARHGAP11A	-0.0427522	0.165689
ARHGAP11B	0.0294204	0.231687
ARHGAP12	-0.0532524	-0.0305508
ARHGAP15	-0.0906736	-0.00372544
ARHGAP17	0.0842057	0.119164
ARHGAP18	0.138694	0.0941672
ARHGAP19	-0.0154377	0.138595
ARHGAP20	-0.097442	-0.0231464
ARHGAP21	0.0908426	0.0150225
ARHGAP22	-0.0304446	-0.0594978
ARHGAP23	0.138231	0.183447
ARHGAP24	-0.0551062	-0.148976
ARHGAP25	-0.0237384	0.020617
ARHGAP26	0.128855	-0.050592
ARHGAP27	0.352191	0.339376
ARHGAP28	0.099407	0.0595033
ARHGAP29	-0.0380425	-0.114591
ARHGAP30	-0.0327	0.0139576
ARHGAP31	-0.00309193	-0.0433961
ARHGAP32	0.15474	0.0666306
ARHGAP33	0.122246	0.0813083
ARHGAP36	0.0398336	-0.0816297
ARHGAP39	0.13245	0.456583
ARHGAP4	0.145165	-0.0144706
ARHGAP42	0.0510485	0.154762
ARHGAP5	-0.0122384	-0.0416142
ARHGAP6	0.107217	0.10738
ARHGAP8	0.328769	0.276665
ARHGAP9	-0.0995008	0.00891121
ARHGDIA	0.0724097	0.19303
ARHGDIB	0.0407379	-0.0709485
ARHGDIG	-0.00648064	0.0498492
ARHGEF1	0.0570498	0.13225
ARHGEF10	-0.00382434	-0.00328001
ARHGEF10L	0.345769	0.191657
ARHGEF11	0.230339	0.144823
ARHGEF12	0.100438	0.0630139
ARHGEF15	0.0478661	0.0961196
ARHGEF16	0.154719	0.0504968
ARHGEF17	0.116862	0.0986146
ARHGEF18	0.169502	0.234382
ARHGEF19	0.258566	0.275544
ARHGEF2	0.158231	-0.0997504
ARHGEF3	0.034512	-0.0106999
ARHGEF33	-0.0216697	-0.0194432
ARHGEF35	0.197914	0.183118
ARHGEF37	0.107899	-0.115625
ARHGEF38	0.161121	0.108821
ARHGEF4	-0.0587367	-0.0600331
ARHGEF5	0.195862	0.210402
ARHGEF6	-0.0338001	0.0327436
ARHGEF7	0.0820351	0.160482
ARHGEF9	0.204845	0.134763
ARID1A	0.174592	0.0827877
ARID1B	0.213338	0.136397
ARID2	0.0694689	-0.0299792
ARID3A	0.359211	0.44293
ARID3B	0.197492	0.170787
ARID3C	-0.0299693	-0.095068
ARID4A	0.0748176	0.0964064
ARID4B	0.0835133	0.0298746
ARID5A	0.217475	0.107188
ARID5B	0.0595544	0.133996
ARIH1	0.0333034	0.0729053
ARIH2	0.126394	0.356312
ARL1	-0.0372839	-0.068354
ARL10	0.0879803	0.085812
ARL11	0.0701227	0.173848
ARL13A	0.0550079	-0.0447853
ARL13B	-0.0778684	0.0610003
ARL14	0.0819523	0.104741
ARL15	0.176538	0.142535
ARL16	0.0214911	0.221741
ARL17A	0.0444729	0.187331
ARL17B	0.0825297	0.0514565
ARL2	0.1202	0.332509
ARL2BP	-0.088075	-0.000363758
ARL3	-0.0528278	-0.0348563
ARL4A	-0.0143017	0.102191
ARL4C	-0.0836808	-0.0669717
ARL4D	-0.0545855	0.123383
ARL5A	0.0619791	0.163603
ARL5B	0.042469	0.115425
ARL5C	-0.0525874	-0.0287704
ARL6	0.0090438	0.11626
ARL6IP1	-0.0881175	0.0403226
ARL6IP4	0.0635343	0.121775
ARL6IP5	-0.0197216	-0.0885985
ARL6IP6	0.0270871	0.290689
ARL8A	0.0653037	0.0293447
ARL8B	-0.00712096	0.0571317
ARL9	-0.112919	-0.056902
ARMC1	-0.00756515	0.315288
ARMC10	-0.00658246	0.259443
ARMC2	0.10146	0.190381
ARMC3	-0.00627502	-0.0692744
ARMC4	0.0734811	-0.0100255
ARMC5	0.130308	0.207467
ARMC6	0.189117	0.406804
ARMC7	0.0122033	0.174093
ARMC8	0.00656141	0.0661303
ARMC9	-0.0519658	-0.0344674
ARMCX1	0.00667626	0.0132941
ARMCX2	0.0637353	-0.0177814
ARMCX3	0.160509	0.0730651
ARMCX5	0.274787	0.303223
ARMCX6	0.108997	0.162956
ARMS2	-0.124183	-0.0332135
ARNT	0.0807422	-0.043052
ARNT2	0.0280897	-0.0541633
ARNTL	-0.0737723	-0.0621561
ARNTL2	-0.201777	-0.013596
ARPC1A	0.0224416	0.146062
ARPC1B	-0.0354363	0.0236715
ARPC2	0.0516685	0.0962474
ARPC3	-0.0208601	0.043919
ARPC4	-0.0283118	0.140809
ARPC5	-0.0452235	-0.0403166
ARPC5L	0.0374522	0.13099
ARPM1	0.206024	0.140196
ARPP19	-0.0911261	-0.00492699
ARPP21	-0.0180905	-0.0656649
ARR3	0.00107692	-0.0934814
ARRB1	0.0923476	0.277044
ARRB2	-0.0492118	0.25884
ARRDC1	0.114362	0.168429
ARRDC2	-0.0527889	0.0283981
ARRDC3	0.0380604	-0.0640593
ARRDC4	-0.0157337	-0.0101667
ARRDC5	-0.0505624	-0.0390625
ARSA	0.0604574	0.0641312
ARSB	0.0732756	-0.0352148
ARSD	0.226187	0.00917501
ARSE	0.278257	0.228072
ARSF	-0.0722607	-0.0890805
ARSG	-0.00874697	-0.0503799
ARSH	0.152558	0.0148379
ARSI	-0.0998513	-0.0504716
ARSJ	0.0543262	-0.19742
ARSK	-0.012298	0.105137
ART1	0.043095	-0.116623
ART3	0.00949978	0.00985511
ART4	0.0107873	0.0802931
ART5	-0.0116028	0.0275334
ARTN	0.180287	0.169053
ARV1	0.0996366	-0.00390192
ARVCF	0.269204	0.229997
ARX	-0.0755695	-0.301431
AS3MT	0.0919907	0.200551
ASAH1	0.0723458	-0.0425558
ASAH2	0.0144677	0.114135
ASAH2B	0.121347	0.186049
ASAM	-0.0292259	-0.0215016
ASAP1	0.0571191	0.266951
ASAP1IT1	-0.0629442	-0.213444
ASAP2	0.0171032	-0.0387693
ASAP3	0.101693	-0.00875778
ASB1	0.142461	0.204263
ASB10	-0.00592135	-0.0817685
ASB11	-0.0309603	-0.0544566
ASB12	0.13726	0.164122
ASB13	0.21071	0.434444
ASB14	-0.057616	-0.0342834
ASB15	0.0362737	-0.149827
ASB16	0.139612	0.0908398
ASB17	-0.0104398	-0.141478
ASB18	0.116523	0.0759355
ASB2	0.0742925	0.0736024
ASB3	-0.0102009	0.075799
ASB4	0.159422	0.0233342
ASB5	0.0450616	-0.00252735
ASB6	0.0611043	0.244562
ASB7	0.00879081	0.107229
ASB8	0.12804	0.0709409
ASB9	0.133547	0.183799
ASCC1	0.0666025	0.121326
ASCC2	0.178131	0.202575
ASCC3	0.0569994	0.119782
ASCL1	-0.0279538	-0.0908352
ASCL2	0.27399	0.414221
ASCL3	-0.0480719	-0.11482
ASCL4	-0.0174441	-0.0408506
ASF1A	-0.0369796	0.175321
ASF1B	-0.0817473	0.241331
ASFMR1	0.0700396	0.0468365
ASGR1	0.113319	0.228996
ASGR2	0.0561173	0.0576986
ASH1L	0.160292	0.0483012
ASH2L	0.00838998	0.125321
ASIP	-0.0628556	0.140802
ASL	0.204331	0.210162
ASMT	0.0739003	0.17347
ASMTL	0.0782895	0.161882
ASNA1	0.0347976	0.23764
ASNS	0.0297469	0.23595
ASNSD1	0.0401551	0.260648
ASPA	0.0342492	-0.0377543
ASPDH	0.104737	0.0488814
ASPG	-0.00149528	0.123728
ASPH	-0.0696064	0.0473129
ASPHD1	-0.065998	0.00815872
ASPHD2	-0.145015	-0.13419
ASPM	-0.0330759	0.105256
ASPN	0.0267932	0.00493935
ASPRV1	-0.0352628	-0.127064
ASPSCR1	0.153176	0.2226
ASRGL1	-0.00206976	-0.120515
ASS1	-0.0642131	0.08647
ASTE1	0.0939097	0.211971
ASTL	0.199649	0.193802
ASTN1	0.0219474	-0.0537021
ASTN2	0.184955	0.0365674
ASXL1	0.176065	0.429266
ASXL2	0.179765	0.239541
ASXL3	0.0542207	-0.00269755
ASZ1	-0.0144932	-0.0711795
ATAD1	0.025068	0.137799
ATAD2	-0.0467737	0.335551
ATAD2B	0.0914355	0.0715795
ATAD3A	0.0613038	0.293838
ATAD3B	-0.0446499	0.179481
ATAD3C	0.00556409	0.060482
ATAD5	-0.00269892	0.232983
ATCAY	0.0350005	0.00398564
ATE1	0.253791	0.264886
ATF1	0.0593385	0.12347
ATF2	0.137276	0.184697
ATF3	-0.0288134	0.0455708
ATF4	0.0435392	0.296056
ATF5	-0.0223253	0.0622208
ATF6	0.0997746	0.0771811
ATF6B	0.231789	0.344535
ATF7	0.0643088	-0.0176389
ATF7IP	0.158374	0.102344
ATF7IP2	0.0623174	-0.0181096
ATG10	0.0392976	-0.0929745
ATG12	-0.038569	-0.00617966
ATG16L1	0.0528404	0.299752
ATG16L2	0.0662848	0.0457143
ATG2A	0.139228	0.290871
ATG2B	0.0476568	0.0248992
ATG3	0.0423357	0.193414
ATG4A	-0.0125609	-0.0643468
ATG4B	0.130507	0.284167
ATG4C	-0.0324741	0.129271
ATG4D	0.0299814	0.115552
ATG5	-0.0253941	0.152793
ATG7	-0.0316887	0.0859662
ATG9A	0.16615	0.226498
ATG9B	0.0817274	0.129482
ATHL1	0.183437	-0.0124625
ATIC	0.260077	0.472572
ATL1	0.103889	0.0596777
ATL2	-0.0212032	0.187758
ATL3	-0.178056	-0.147922
ATM	0.0195298	0.0522374
ATMIN	-0.00544384	0.0520827
ATN1	0.162742	0.0821272
ATOH1	0.0876389	0.0111296
ATOH7	0.149678	0.230272
ATOH8	0.285589	0.000911191
ATOX1	-0.0116963	0.0723332
ATP10A	0.0500219	0.057619
ATP10B	0.443317	0.332168
ATP10D	-0.0157587	-0.0645527
ATP11A	0.119631	0.183881
ATP11B	0.0832431	0.00869532
ATP11C	-0.0121549	0.169059
ATP12A	0.161518	0.108535
ATP13A1	0.108229	0.297765
ATP13A2	0.0069387	0.0782335
ATP13A3	0.0423744	0.137538
ATP13A4	0.0135068	-0.00425324
ATP13A5	-0.00631578	-0.0540526
ATP1A1	0.255633	0.0767989
ATP1A2	0.144855	0.0502404
ATP1A3	-0.0626236	0.157352
ATP1A4	-0.0269901	0.046816
ATP1B1	0.0432634	-0.193598
ATP1B2	0.0973895	0.041713
ATP1B3	0.00534295	0.3036
ATP1B4	0.0241319	-0.0303617
ATP2A1	-0.0583504	-0.0273562
ATP2A2	0.126515	0.184463
ATP2A3	0.140629	-0.161616
ATP2B1	-0.0720108	-0.0153884
ATP2B2	-0.00525371	-0.0939749
ATP2B3	-0.0206861	-0.0860163
ATP2B4	-0.00593767	-0.08256
ATP2C1	0.103425	0.176155
ATP2C2	0.224996	0.12679
ATP4A	0.0361248	0.0426624
ATP4B	0.0117341	-0.0039659
ATP5A1	0.0135319	0.0466147
ATP5B	0.107161	0.20972
ATP5C1	-0.00452702	0.126307
ATP5D	0.0408934	0.163927
ATP5E	0.0060936	0.186684
ATP5EP2	-0.0835178	0.0501133
ATP5F1	0.0204836	0.193587
ATP5G1	0.0441628	0.304298
ATP5G2	0.110933	0.141333
ATP5G3	0.0628249	0.208861
ATP5H	-0.00489162	0.129906
ATP5I	0.012154	0.0300148
ATP5J	-0.0662774	0.079014
ATP5J2	-0.0886402	0.0848881
ATP5L	0.000451599	0.128078
ATP5L2	-0.0615828	-0.0157225
ATP5O	0.00484353	0.108934
ATP5S	0.082169	0.145691
ATP5SL	0.150481	0.319304
ATP6AP1	0.182811	0.21339
ATP6AP1L	0.094681	-0.0269482
ATP6AP2	0.0197165	0.159215
ATP6V0A1	0.133044	0.063246
ATP6V0A2	0.0528369	0.214509
ATP6V0A4	0.000553744	-0.131009
ATP6V0B	-0.14715	0.0313899
ATP6V0C	-0.101534	0.00945262
ATP6V0D1	0.055257	0.0371422
ATP6V0D2	-0.0221605	0.0812012
ATP6V0E1	0.0911941	-0.0921739
ATP6V0E2	-0.0153328	0.11948
ATP6V1A	0.00323323	0.0534518
ATP6V1B1	-0.0431769	-0.161602
ATP6V1B2	-0.0687054	-0.0856546
ATP6V1C1	0.00557719	0.3194
ATP6V1C2	0.127382	0.308555
ATP6V1D	-0.0567743	-0.037632
ATP6V1E1	-0.020799	0.119488
ATP6V1E2	0.0295908	0.199253
ATP6V1F	-0.0493756	0.171404
ATP6V1G1	-0.0225868	-0.0037096
ATP6V1G2	-0.0709914	-0.039822
ATP6V1G3	-0.00709937	-0.0580098
ATP6V1H	0.124895	0.36499
ATP7A	0.0979089	0.053684
ATP7B	0.261981	0.239112
ATP8A1	0.0204403	-0.0504207
ATP8A2	0.0239282	-0.0331671
ATP8B1	0.19765	0.093962
ATP8B2	0.0127224	-0.00116789
ATP8B3	-0.177652	-0.127041
ATP8B4	-0.100988	-0.0177011
ATP8B5P	-0.0966193	0.00647264
ATP9A	0.335806	0.312139
ATP9B	0.0627375	-0.160885
ATPAF1	0.0643701	0.131791
ATPAF2	0.0754415	0.00330204
ATPBD4	-0.0225595	0.265428
ATPIF1	-0.0506697	-0.0181673
ATR	0.135133	0.241397
ATRIP	0.0683557	0.30822
ATRN	0.23587	0.228932
ATRNL1	0.173657	0.0191249
ATRX	0.111431	0.107848
ATXN1	0.104855	-0.0180278
ATXN10	0.0955643	0.172351
ATXN1L	0.166256	0.133274
ATXN2	0.192739	0.13421
ATXN2L	0.130221	0.184731
ATXN3	-0.0437999	-0.000386813
ATXN3L	0.00851156	-0.0666497
ATXN7	0.0977957	0.0489016
ATXN7L1	0.0963494	0.0169127
ATXN7L2	0.150742	0.377801
ATXN7L3	0.191176	0.37526
ATXN7L3B	0.162764	0.126781
ATXN8OS	-0.0345776	-0.0323332
AUH	0.0435329	0.207079
AUP1	0.0200619	0.310494
AURKA	-0.0162382	0.467732
AURKAIP1	-0.0210677	0.132087
AURKAPS1	-0.0802934	0.159858
AURKB	-0.0557019	0.208461
AURKC	-0.181644	-0.0628525
AUTS2	0.381216	0.231209
AVEN	0.0483009	0.186247
AVIL	0.259961	0.0980216
AVL9	0.263445	0.385421
AVP	-0.0641213	-0.0398939
AVPI1	0.0918082	0.124514
AVPR1A	-0.0830081	-0.0143081
AVPR1B	0.125112	-0.0286671
AVPR2	0.126925	-0.000628328
AWAT1	-0.0142821	-0.147078
AWAT2	-0.0994058	-0.111275
AXIN1	0.259734	0.352108
AXIN2	0.492882	0.456184
AXL	-0.0591755	-0.00173035
AZGP1	0.160169	0.0522805
AZI1	0.0792257	0.236263
AZI2	0.0123231	0.0749378
AZIN1	0.00869337	0.300086
AZU1	-0.0998971	-0.121303
B2M	-0.105103	-0.127556
B3GALNT1	-0.102191	-0.0292026
B3GALNT2	0.155005	0.178343
B3GALT1	0.122046	0.0274688
B3GALT2	0.0899494	-0.101103
B3GALT4	0.0375944	-0.0362399
B3GALT5	0.0487632	-0.120076
B3GALT6	0.0109824	0.184295
B3GALTL	-0.0187533	-0.00443292
B3GAT1	0.0106344	0.0169563
B3GAT2	0.0456593	0.127632
B3GAT3	0.0600771	0.175554
B3GNT1	0.0662025	0.214802
B3GNT2	0.0298918	-0.000740333
B3GNT3	0.334466	0.235055
B3GNT4	-0.129982	-0.0268065
B3GNT5	0.0249568	-0.00474274
B3GNT6	0.0585687	-0.111295
B3GNT7	-0.127224	0.0292376
B3GNT8	0.342248	0.302629
B3GNT9	-0.00148821	-0.157262
B3GNTL1	0.14952	0.120375
B4GALNT1	-0.045943	-0.0347217
B4GALNT2	0.00642464	0.00585839
B4GALNT3	0.297096	0.294906
B4GALNT4	0.0356609	0.33571
B4GALT1	0.0153884	-0.0429809
B4GALT2	0.061947	0.233828
B4GALT3	0.107032	0.246874
B4GALT4	0.0902216	-0.00543592
B4GALT5	0.0837985	0.322387
B4GALT6	-0.0739558	-0.0881451
B4GALT7	0.147759	0.0914792
B9D1	-0.0224722	0.0760824
B9D2	0.0902513	0.0501067
BAALC	-0.136854	-0.0856646
BAAT	0.0408425	0.037428
BACE1	0.14725	0.106075
BACE2	-0.104883	-0.210747
BACH1	0.0493315	0.0246734
BACH2	-0.0220146	-0.0623106
BAD	0.0098878	0.133199
BAG1	-0.000342702	0.00281257
BAG2	-0.0902152	0.0426014
BAG3	-0.029256	-0.0569117
BAG4	0.00933242	0.165062
BAG5	0.058535	0.120336
BAGE	-0.0279253	-0.0684846
BAGE2	0.0576604	0.0504745
BAHCC1	0.0385675	0.036034
BAHD1	0.172432	0.268033
BAI1	0.100891	0.0695351
BAI2	0.0418169	-0.125225
BAI3	-0.0999818	-0.0971758
BAIAP2	0.127111	0.191413
BAIAP2L1	0.180302	-0.0278977
BAIAP2L2	0.153557	0.0457038
BAIAP3	0.0993193	0.0259393
BAK1	-0.0971756	-0.00532304
BAMBI	0.0951658	-0.0489712
BANF1	-0.0818586	0.226228
BANF2	0.0772776	0.0890488
BANK1	-0.0645391	-0.0665242
BANP	0.136641	0.195227
BAP1	0.113562	0.327431
BARD1	0.0886778	0.226712
BARHL1	0.00216924	-0.177932
BARHL2	-0.0608725	0.0418455
BARX1	0.0935443	0.0344971
BARX2	-0.127259	-0.203177
BASE	-0.0155322	-0.036734
BASP1	-0.0760871	-0.0457468
BAT1	0.0436078	0.234052
BAT2	0.193797	0.338645
BAT2L1	0.177849	0.187686
BAT2L2	0.0668385	0.0275796
BAT3	0.19104	0.325398
BAT4	0.0223994	0.27871
BAT5	0.0829234	0.216901
BATF	-0.148999	-0.0378954
BATF2	0.0426073	0.311374
BATF3	-0.115523	0.0780866
BAX	0.167388	0.22795
BAZ1A	0.041187	0.112885
BAZ1B	0.118995	0.208902
BAZ2A	0.11095	0.0738934
BAZ2B	0.135563	-0.0173071
BBC3	0.185993	0.140486
BBOX1	0.0296185	-0.120234
BBS1	0.270899	0.229792
BBS10	0.0823712	0.153149
BBS12	-0.0581043	-0.0756113
BBS2	0.172745	0.204342
BBS4	-0.0150384	-0.0451177
BBS5	0.228691	0.330147
BBS7	-0.0746767	0.0945802
BBS9	0.0056247	-0.00266313
BBX	-0.037965	-0.0125443
BCAM	0.117582	0.132998
BCAN	0.129423	0.000470203
BCAP29	-0.0751815	0.0166566
BCAP31	0.082915	0.291518
BCAR1	0.056091	0.0361534
BCAR3	0.0850878	-0.131299
BCAR4	-0.0204828	-0.0138952
BCAS1	0.184627	-0.0398839
BCAS2	-0.0372393	0.117512
BCAS3	0.269285	0.0825299
BCAS4	-0.0315384	0.118032
BCAT1	-0.126294	-0.061691
BCAT2	0.0653453	0.210148
BCCIP	0.0245023	0.203979
BCDIN3D	0.0188647	0.229123
BCHE	-0.0180266	-0.0506344
BCKDHA	0.131264	0.213906
BCKDHB	0.123994	0.24235
BCKDK	-0.00663483	0.205372
BCL10	0.0128118	-0.0136718
BCL11A	0.314152	0.301338
BCL11B	0.0649993	0.226808
BCL2	0.0572228	0.0295544
BCL2A1	-0.211131	-0.0388308
BCL2L1	0.0915257	0.304159
BCL2L10	0.170188	0.221229
BCL2L11	-0.085687	0.0078484
BCL2L12	-0.0206995	0.322032
BCL2L13	0.114394	0.272888
BCL2L14	0.200403	0.110769
BCL2L15	0.183241	0.0381158
BCL2L2	0.147897	0.0838928
BCL3	0.00943751	0.0783076
BCL6	-0.107377	-0.120551
BCL6B	-0.0355809	0.0705085
BCL7A	0.210195	0.403268
BCL7B	-0.0541964	0.0759332
BCL7C	-0.026711	0.157557
BCL8	-0.0400875	-0.044143
BCL9	0.365905	0.240774
BCL9L	0.0980087	0.0999575
BCLAF1	0.0277932	0.122815
BCMO1	-0.0412175	-0.0835246
BCO2	0.0171397	-0.0727016
BCOR	0.173387	0.205013
BCORL1	0.104969	0.293747
BCORL2	0.0208097	0.014827
BCR	0.196415	0.207756
BCS1L	0.199639	0.496479
BCYRN1	-0.137639	-0.00764829
BDH1	0.259893	0.153736
BDH2	0.153019	0.0972421
BDKRB1	-0.0733548	0.0400071
BDKRB2	0.0177015	0.0722743
BDNF	-0.00104121	-0.0417691
BDNFOS	0.12197	-0.0185303
BDP1	0.074325	0.0655897
BEAN	-0.0176481	-0.239235
BECN1	0.234191	0.318528
BEGAIN	-0.127727	-0.0207796
BEND2	-0.0022506	-0.0177966
BEND3	0.214753	0.281901
BEND4	-0.0547835	-0.0507254
BEND5	-0.0157869	-0.140839
BEND6	-0.00885739	0.031144
BEND7	0.168891	0.237001
BEST1	-0.100142	0.0909942
BEST2	0.0510127	-0.00300756
BEST3	0.276479	0.0766031
BEST4	-0.0823694	-0.00712734
BET1	-0.0979617	0.0316193
BET1L	0.156945	0.197985
BET3L	0.0512689	0.00638958
BEX1	-0.0297869	-0.069303
BEX2	0.141462	0.170703
BEX4	-0.0372611	0.0048416
BEX5	0.0242905	-0.0684198
BEYLA	0.0276424	-0.0406622
BFAR	0.0198049	0.167248
BFSP1	0.218997	0.0821458
BFSP2	-0.0840598	-0.0376907
BGLAP	0.0293422	-0.000594719
BGN	-0.0267297	-0.0170104
BHLHA15	0.0254883	0.140314
BHLHB9	0.169781	0.222985
BHLHE22	0.0546757	0.13245
BHLHE23	-0.00211845	0.0132104
BHLHE40	0.0570988	-0.0163612
BHLHE41	-0.134911	-0.218939
BHMT	0.00175449	-0.0963086
BHMT2	0.0337166	-0.012066
BICC1	0.0911538	0.0977667
BICD1	0.0387317	0.109604
BICD2	0.1154	0.186133
BID	0.0604499	0.304912
BIK	0.0878047	0.0855519
BIN1	0.25788	0.370283
BIN2	0.0576441	0.158994
BIN3	0.00950239	-0.0451231
BIRC2	-0.0189893	0.0644891
BIRC3	-0.139678	0.0169088
BIRC5	-0.0787066	0.251763
BIRC6	0.147038	0.122722
BIRC7	0.0254379	0.198217
BIRC8	-0.00519321	-0.062028
BIVM	0.0548797	0.178221
BLCAP	0.0637682	0.170206
BLID	-0.0389657	-0.206196
BLK	-0.0694011	0.0236773
BLM	-0.0459998	0.227079
BLMH	0.0133336	0.287295
BLNK	0.0615481	-0.00839514
BLOC1S1	-0.0487344	-0.0907343
BLOC1S2	-0.102254	-0.0233535
BLOC1S3	0.115978	0.415882
BLVRA	-0.109106	-0.130416
BLVRB	0.015818	-0.0964686
BLZF1	-0.0211142	-0.0657741
BMF	0.14254	0.110371
BMI1	0.00453485	0.0620142
BMP1	0.0454588	0.0149469
BMP10	-0.00247076	-0.0661083
BMP15	0.0159875	-0.00339854
BMP2	0.0867586	-0.0396761
BMP2K	0.0204136	0.054668
BMP3	0.0559047	0.0537782
BMP4	0.191068	0.0292098
BMP5	0.228076	0.183838
BMP6	-0.0526482	-0.0915686
BMP7	0.144343	0.257438
BMP8A	0.0990227	0.151904
BMP8B	0.157958	0.355927
BMPER	0.0199886	-0.0476473
BMPR1A	0.0915095	0.115711
BMPR1B	-0.0149167	-0.118959
BMPR2	0.0957979	-0.0259134
BMS1	0.0855074	0.166254
BMS1P4	-0.0138561	0.0227175
BMS1P5	0.0422351	-0.0312894
BMX	0.0298807	-0.0848056
BNC1	-0.0440995	-0.085834
BNC2	0.0315341	-0.0948106
BNIP1	-0.0569664	-0.0172868
BNIP2	-0.122458	-0.0605943
BNIP3	-0.0442667	0.1859
BNIP3L	-0.109808	-0.21313
BNIPL	0.0611642	0.0698524
BOC	0.0633908	-0.0185106
BOD1	0.128399	0.388003
BOD1L	0.114281	0.0721858
BOK	0.0452031	0.183432
BOLA1	0.0355759	-0.048042
BOLA2	-0.0396366	0.104306
BOLA3	-0.0428411	0.208305
BOLL	-0.0308209	-0.14204
BOP1	0.070222	0.423293
BPESC1	-0.0571673	-0.0564341
BPGM	-0.119549	-0.00400935
BPHL	0.136719	0.298406
BPI	0.0529959	-0.0513709
BPIL1	-0.0142654	-0.14414
BPIL2	-0.0595048	-0.0381732
BPIL3	0.0078362	-0.0256625
BPNT1	0.114431	0.154001
BPTF	0.183737	0.130623
BPY2	0.0245509	0.00558313
BRAF	0.0505033	0.141343
BRAP	0.126148	0.146131
BRCA1	-0.0369063	0.26893
BRCA2	0.0124552	0.155124
BRCC3	0.215961	0.365898
BRD1	0.268391	0.281673
BRD2	0.102562	0.259111
BRD3	0.222682	0.167387
BRD4	0.15246	0.240583
BRD7	0.0551029	0.217632
BRD7P3	-0.086159	-0.0596586
BRD8	0.0996423	0.180266
BRD9	0.217368	0.164443
BRDT	-0.0551363	-0.0162841
BRE	0.0919781	0.194589
BREA2	0.0415556	0.145455
BRF1	0.109474	0.209218
BRF2	0.0543327	0.23259
BRI3	-0.108866	0.028863
BRI3BP	0.0372873	0.234758
BRIP1	0.0751649	0.220697
BRIX1	-0.0312385	0.229167
BRMS1	0.025368	0.283427
BRMS1L	-0.0316233	0.15437
BRP44	0.0903166	0.145813
BRP44L	-0.0684796	-0.0787869
BRPF1	0.210272	0.349603
BRPF3	0.219967	0.231049
BRS3	0.00798061	-0.0617633
BRSK1	0.0435515	-0.00579695
BRSK2	0.16508	0.312709
BRWD1	0.0119544	0.0389763
BRWD3	0.186189	0.19377
BSCL2	0.0449633	0.123668
BSDC1	0.103399	0.11753
BSG	-0.0260922	0.036487
BSN	0.170218	0.168132
BSND	0.0514163	-0.0437343
BSPH1	-0.0123268	-0.0927485
BSPRY	0.127139	0.133834
BST1	-0.0682757	0.0497344
BST2	-0.104489	-0.111606
BSX	0.0382721	-0.0753905
BTAF1	0.115068	0.149188
BTBD1	0.0196276	0.113556
BTBD10	0.110236	0.0911632
BTBD11	-0.0136905	0.0156368
BTBD12	0.143386	0.11869
BTBD16	0.0185371	-0.0321075
BTBD17	-0.0472339	-0.114811
BTBD18	-0.0392796	-0.126397
BTBD19	0.0380056	0.0547192
BTBD2	0.145505	0.286052
BTBD3	0.0864111	-0.0771074
BTBD6	0.0883824	0.063415
BTBD7	0.0810937	0.0238771
BTBD8	0.126491	0.131732
BTBD9	0.20358	0.0782037
BTC	0.173095	0.193109
BTD	0.238001	0.084556
BTF3	0.112522	0.193997
BTF3L1	-0.0221641	-0.00356726
BTF3L4	-0.0737357	0.0106684
BTG1	-0.0467402	-0.154104
BTG2	0.264783	0.178491
BTG3	-0.0964158	0.0827141
BTG4	-0.0717088	-0.0999906
BTK	-0.086292	-0.00883956
BTLA	-0.0591748	-0.00551249
BTN1A1	-0.092647	0.0791643
BTN2A1	0.134133	0.229865
BTN2A2	-0.0670217	-0.0175332
BTN2A3	0.000351436	0.0691441
BTN3A1	-0.11312	-0.0935726
BTN3A2	-0.101889	-0.121859
BTN3A3	-0.0981043	-0.116592
BTNL2	0.0367175	-0.00281823
BTNL3	0.0601987	0.0816756
BTNL8	-0.03996	-0.0554944
BTNL9	-0.0293987	-0.0883388
BTRC	0.172987	0.160291
BUB1	0.00293733	0.280651
BUB1B	-0.0252647	0.276999
BUB3	0.00535362	0.0730532
BUD13	0.0571423	0.373714
BUD31	-0.0497954	0.0681106
BVES	0.00309131	-0.0338537
BYSL	0.0931153	0.476339
BZRAP1	0.195199	0.236188
BZW1	0.00355785	0.0741891
BZW2	0.0758928	0.451776
C10orf10	-0.101256	-0.170941
C10orf105	-0.0167537	-0.0389341
C10orf107	0.0743336	-0.00550179
C10orf108	0.166005	0.0400233
C10orf11	0.184084	0.0495767
C10orf110	0.0700664	0.139025
C10orf111	0.0284629	0.106136
C10orf113	-0.0821014	-0.193312
C10orf114	-0.0851601	0.0140123
C10orf116	0.0257617	0.125525
C10orf118	0.1868	0.0458192
C10orf119	0.0233721	0.320089
C10orf12	-0.0101756	0.0289674
C10orf120	0.0426004	0.00126022
C10orf122	0.0020338	-0.0454659
C10orf125	-0.0938735	0.124671
C10orf128	-0.0447021	0.0729436
C10orf129	-0.0444271	-0.162695
C10orf131	-0.0512591	-0.0233115
C10orf137	0.069762	0.161891
C10orf140	-0.00573398	-0.0122252
C10orf18	0.0651841	0.199315
C10orf2	0.217343	0.638464
C10orf25	-0.0272743	-0.156305
C10orf26	0.0787329	0.0583567
C10orf27	0.0284344	-0.0497151
C10orf28	0.0708613	0.155923
C10orf32	0.0711149	0.0949497
C10orf35	0.130737	0.0494071
C10orf4	-0.0282283	-0.0246258
C10orf40	-0.0200418	-0.0202442
C10orf41	0.238716	0.180663
C10orf46	0.059575	0.092288
C10orf47	0.216861	0.356044
C10orf50	-0.0276868	-0.018621
C10orf53	0.0271255	-0.0219412
C10orf54	0.0484882	-0.0792173
C10orf55	-0.071794	0.0887353
C10orf57	0.132188	0.033272
C10orf58	0.200999	0.147874
C10orf62	0.170742	0.109366
C10orf67	0.12177	0.0120269
C10orf68	-0.0373558	-0.216474
C10orf71	0.00625588	-0.0190488
C10orf72	0.0277565	0.0070331
C10orf75	0.187372	0.0676793
C10orf76	0.136961	0.137381
C10orf78	-0.151956	0.0677132
C10orf79	-0.152476	0.0205785
C10orf81	-0.00630452	-0.0257216
C10orf82	0.316703	0.310087
C10orf84	-0.0169423	0.10276
C10orf88	0.0720094	0.182857
C10orf90	-0.046422	-0.0296316
C10orf91	0.089849	0.216992
C10orf93	-0.185295	-0.11237
C10orf95	0.170331	0.0882314
C10orf96	0.00975757	-0.0213032
C10orf99	0.399808	0.319764
C11orf1	0.121754	0.245282
C11orf10	0.0191048	0.15359
C11orf16	0.0627699	0.0121726
C11orf17	-0.0209768	0.243504
C11orf2	0.201939	0.379685
C11orf20	-0.0356994	0.107551
C11orf21	-0.0504141	-0.0208355
C11orf24	0.081812	0.0527568
C11orf30	0.0443996	0.056576
C11orf31	0.0117499	0.312869
C11orf34	-0.00707293	-0.162433
C11orf35	0.0806662	0.145763
C11orf36	-0.0329252	-0.0352193
C11orf40	-0.00946761	-0.0412772
C11orf41	-0.173298	-0.0402961
C11orf42	0.150783	0.0565118
C11orf45	0.0366685	0.0185976
C11orf46	0.0285478	0.175533
C11orf48	-0.0581747	0.158569
C11orf49	0.302781	0.195076
C11orf51	0.0774009	0.160423
C11orf52	0.192745	0.0538403
C11orf53	0.0175289	-0.142409
C11orf54	0.153518	0.228723
C11orf57	0.0253776	0.229268
C11orf58	0.0352473	0.231931
C11orf59	0.0974912	0.253569
C11orf61	0.00780941	0.12131
C11orf63	0.0358363	0.0923098
C11orf64	-0.029302	-0.0695161
C11orf65	-0.0622719	-0.058411
C11orf66	0.0864073	0.0167651
C11orf67	0.127382	0.150019
C11orf68	0.0928817	0.20747
C11orf70	0.0665965	0.0311468
C11orf71	0.10725	0.162953
C11orf73	0.0146544	0.269815
C11orf74	0.0407171	0.11288
C11orf75	0.00896293	-0.111224
C11orf80	0.0835084	0.119988
C11orf82	0.000132261	0.358772
C11orf83	0.0157348	0.259832
C11orf84	0.137815	0.343774
C11orf85	-0.0746898	-0.136604
C11orf86	-0.014779	0.0646213
C11orf87	0.123943	-0.00141655
C11orf88	0.0129671	-0.132696
C11orf9	-0.111635	-0.272505
C11orf90	-0.104386	-0.0738673
C11orf92	0.0507505	-0.203984
C11orf93	0.0567406	-0.170912
C11orf94	0.0844226	0.0281249
C11orf95	0.260864	0.409724
C12orf10	0.0447128	0.156475
C12orf11	0.0312985	0.25958
C12orf12	0.0164649	-0.108352
C12orf23	-0.114464	-0.231568
C12orf24	-0.188581	0.327715
C12orf26	0.0861599	0.0748337
C12orf27	0.2653	0.129433
C12orf29	0.000819313	0.212353
C12orf32	0.043836	0.146318
C12orf34	0.231573	0.220055
C12orf35	-0.05713	0.0363899
C12orf36	0.203394	0.165109
C12orf39	-0.0256967	0.0185622
C12orf4	-0.0304665	0.061424
C12orf40	-0.0586397	-0.196383
C12orf41	-0.0342372	0.210602
C12orf42	0.0179485	0.00973063
C12orf43	0.0277881	0.204278
C12orf44	0.070348	0.0572332
C12orf45	0.0588161	0.102465
C12orf47	0.0737218	0.190563
C12orf48	-0.0260578	0.203532
C12orf49	0.139739	0.0594719
C12orf5	0.0725229	0.0653841
C12orf50	-0.0590608	-0.0705875
C12orf51	0.206569	0.112777
C12orf52	0.136652	0.381129
C12orf53	-0.0325214	-0.15097
C12orf54	-0.0732014	0.00762028
C12orf56	-0.0092498	0.102505
C12orf57	-0.072284	-0.189829
C12orf59	-0.0582308	0.035731
C12orf60	0.0118513	0.152344
C12orf61	-0.0402946	-0.156385
C12orf62	0.0455062	0.112651
C12orf63	0.00235089	-0.137947
C12orf65	-0.0612095	0.162249
C12orf66	0.0837902	0.26527
C12orf68	0.0113138	-0.0315881
C12orf69	-0.0360069	-0.0490262
C12orf70	-0.168677	-0.102501
C12orf71	-0.0273773	-0.095102
C12orf72	-0.0444752	-0.0692481
C12orf73	0.0424169	0.288242
C12orf74	0.310337	0.143536
C12orf75	0.0424898	0.152521
C12orf76	0.0608166	0.204565
C12orf77	0.00750083	-0.0960987
C13orf1	0.116493	0.218176
C13orf15	0.0199362	0.111401
C13orf16	-0.0928809	-0.0781828
C13orf18	0.382925	0.404308
C13orf23	0.199045	0.320247
C13orf26	-0.0249928	-0.00775065
C13orf27	-0.0844173	0.21005
C13orf28	-0.00446765	-0.0425283
C13orf29	0.0682413	-0.0848964
C13orf30	0.00758927	-0.122361
C13orf31	0.140963	0.0491704
C13orf33	-0.0882145	-0.0160662
C13orf34	-0.00242251	0.271714
C13orf35	-0.0931609	-0.0799067
C13orf36	0.00745895	-0.0404861
C13orf37	-0.112627	0.113457
C13orf38	0.0205278	-0.0073563
C13orf39	-0.0131803	-0.129794
C14orf1	-0.0320539	0.0811803
C14orf101	0.126613	0.234736
C14orf102	0.119439	0.179272
C14orf104	0.11219	0.365519
C14orf105	0.153022	-0.0747094
C14orf106	0.0578229	0.164795
C14orf109	-0.00405603	0.153127
C14orf115	-0.0948286	0.0115622
C14orf118	0.0183719	0.0893857
C14orf119	-0.0403242	0.106121
C14orf126	-0.0250027	0.155884
C14orf128	0.0434024	0.110931
C14orf129	-0.121123	-0.0841622
C14orf132	0.0467448	-0.0134051
C14orf135	-0.000370394	0.0855663
C14orf138	-0.0866593	0.0252921
C14orf139	-0.0567841	0.028549
C14orf142	-0.11785	0.0788562
C14orf143	0.0346078	0.153717
C14orf145	-0.00124284	0.104795
C14orf147	0.00758747	0.128042
C14orf148	0.0842841	-0.0029076
C14orf149	0.00279039	0.148103
C14orf153	-0.047409	0.092638
C14orf156	-0.0956369	0.0953046
C14orf159	0.168351	-0.0592318
C14orf162	-0.0849914	-0.117359
C14orf165	-0.0251812	-0.1591
C14orf166	-0.0792738	0.00558712
C14orf166B	0.0804786	0.0896069
C14orf167	0.140963	0.135891
C14orf169	0.10047	0.346158
C14orf174	0.050917	0.0389764
C14orf176	0.0203022	0.0868635
C14orf177	0.0218794	-0.0268164
C14orf178	0.0027402	0.00240713
C14orf179	-0.117213	0.060369
C14orf180	0.0201442	-0.0903477
C14orf181	-0.00420862	0.0477163
C14orf182	-0.0427713	0.0454402
C14orf183	-0.00183791	-0.0612405
C14orf184	-0.0721675	-0.203308
C14orf19	-0.0201768	0.0886665
C14orf2	-0.10524	0.0595243
C14orf21	0.252	0.380634
C14orf23	-0.0362657	0.0269798
C14orf28	-0.0386742	0.00224356
C14orf33	0.0310077	0.400762
C14orf34	-0.169761	-0.0893272
C14orf37	0.0193475	0.0178487
C14orf39	-0.0381185	-0.0883601
C14orf4	0.10862	0.097024
C14orf43	0.0699804	0.0634834
C14orf45	-0.109196	-0.111867
C14orf48	0.0110309	-0.0292842
C14orf49	-0.0307597	0.0603749
C14orf50	0.117901	-0.0764829
C14orf53	0.0861728	0.0602537
C14orf64	-0.128521	-0.17133
C14orf68	0.0800806	0.0907594
C14orf70	0.0686628	-0.0237948
C14orf72	0.103122	-0.0597421
C14orf73	0.0390538	6.36358e-05
C14orf79	0.00643049	0.153045
C14orf80	-0.039331	0.0981318
C14orf86	-0.0192717	-0.0432648
C14orf93	0.222247	0.185608
C15orf17	0.0900296	-0.0504703
C15orf2	-0.0385897	-0.106434
C15orf21	-0.113736	0.0424738
C15orf23	-0.120232	0.223309
C15orf24	-0.106528	0.0650033
C15orf26	-0.143754	-0.0758755
C15orf27	0.0992717	0.0689809
C15orf28	0.102498	-0.0108128
C15orf29	-0.0382531	0.0383865
C15orf32	-0.021491	-0.119701
C15orf33	-0.0733754	-0.00812547
C15orf34	0.0344339	0.0669033
C15orf37	0.0728105	0.116519
C15orf38	0.141936	0.0691852
C15orf39	0.147081	0.212776
C15orf40	-0.000770027	0.133123
C15orf41	0.0475264	0.184514
C15orf42	0.0245202	0.328402
C15orf43	-0.0253649	-0.0369803
C15orf44	0.117927	0.326339
C15orf48	0.00683749	0.111214
C15orf5	-0.0729144	-0.188098
C15orf50	0.0361093	0.0274913
C15orf51	0.121366	0.0401751
C15orf52	0.0916253	-0.0376915
C15orf53	-0.0296127	0.0235306
C15orf54	-0.0942231	-0.0844087
C15orf55	-0.11804	-0.106391
C15orf56	0.0526427	0.190322
C15orf57	-0.0114866	0.124561
C15orf58	0.0561966	0.0851571
C15orf59	0.0975367	0.0539751
C15orf60	-0.0358553	-0.179558
C15orf61	0.0674606	0.238895
C15orf62	0.149433	0.142235
C15orf63	-0.046377	0.212614
C16orf11	-0.0498068	0.103752
C16orf13	-0.0140329	0.223836
C16orf3	0.0996779	-0.020397
C16orf42	0.0106175	0.184884
C16orf45	0.0225436	-0.00302772
C16orf46	-0.0197781	-0.0945705
C16orf48	-0.0221489	0.0608594
C16orf5	0.0396935	0.188648
C16orf52	-0.0528101	0.035977
C16orf53	-0.0369247	0.141134
C16orf54	-0.0477933	-0.0650307
C16orf55	0.0570448	0.237166
C16orf57	0.0203101	0.0258177
C16orf58	0.0991422	0.230735
C16orf59	-0.0250812	0.257746
C16orf61	-0.163276	-0.0328514
C16orf62	0.0114127	-0.110715
C16orf63	-0.0212795	0.184241
C16orf68	0.145702	0.255674
C16orf7	-0.0252247	-0.190896
C16orf70	0.0953436	0.252821
C16orf71	0.0226336	0.0654847
C16orf72	-0.0128184	0.0431456
C16orf73	-0.0708631	-0.0878379
C16orf74	-0.0922682	0.142346
C16orf75	-0.0614865	0.159836
C16orf78	0.0201145	-0.0184611
C16orf79	0.0267478	0.0407186
C16orf80	0.058124	0.361016
C16orf81	-0.0182749	-0.148153
C16orf82	0.000217521	-0.0550955
C16orf86	0.00387104	0.0933988
C16orf87	-0.0101934	0.162568
C16orf88	0.133803	0.316351
C16orf89	0.106529	-0.0241914
C16orf90	-0.0843881	-0.107236
C16orf91	0.086663	0.374556
C16orf92	-0.0984843	-0.152098
C16orf93	-0.0551619	0.068972
C17orf100	0.0486632	0.0324138
C17orf101	0.105654	0.146814
C17orf102	0.0158215	-0.0819319
C17orf103	0.151745	0.0677975
C17orf104	-0.116181	0.0306906
C17orf105	0.00623098	-0.00646206
C17orf106	0.122196	0.189352
C17orf107	0.0232907	-0.0383226
C17orf108	0.0177209	-0.0136197
C17orf28	0.0108026	-0.129643
C17orf37	-0.0459048	0.0400179
C17orf39	0.0960276	0.155966
C17orf42	-0.0287024	0.261162
C17orf44	0.00364685	-0.0628457
C17orf46	0.0998962	-0.017996
C17orf47	0.070641	0.0113724
C17orf48	-0.0195935	-0.0356116
C17orf49	-0.028219	0.0164368
C17orf50	0.0758742	-0.0264406
C17orf51	-0.0172335	0.112216
C17orf53	-0.0172447	0.3821
C17orf54	-0.0702814	-0.156582
C17orf55	-0.0156978	-0.15278
C17orf56	0.186601	0.355837
C17orf57	0.0829247	0.0840026
C17orf58	-0.00299914	0.229188
C17orf59	0.042883	0.0663458
C17orf60	-0.125991	-0.0310766
C17orf61	-0.0828696	0.0211313
C17orf62	0.075067	0.183887
[truncated: 18,503 more rows]

## Sheet: ST6
Supplementary Table ST6
Enrichment of gene sets positively correlated with VWA2 expression
MSigDB Gene Set	SIZE	ES	NES	NOM p-val	FDR q-val	FWER p-val	RANK AT MAX		SIZE	number of genes in the gene set
HALLMARK_WNT_BETA_CATENIN_SIGNALING	42	0.651337	1.88749	0	0	0	5305		ES	enrichment score
HALLMARK_MYC_TARGETS_V2	58	0.566386	1.69581	0	0.00156	0.004	6436		NES	normalized enrichment score
HALLMARK_HEDGEHOG_SIGNALING	36	0.569377	1.6594	0.00212314	0.00182	0.007	942		NOM p-val	nominal p-value
HALLMARK_PEROXISOME	102	0.492195	1.54888	0	0.0107852	0.052	5405		FDR q-val	FDR-corrected p-value
HALLMARK_BILE_ACID_METABOLISM	112	0.476408	1.51064	0.00100705	0.014913	0.091	4330		FWER p-val	Familywise corrected p-value
HALLMARK_ESTROGEN_RESPONSE_EARLY	197	0.457135	1.4706	0	0.0210882	0.146	4432		RANK AT MAX	Rank at which the ES recahes its maximum value
HALLMARK_NOTCH_SIGNALING	32	0.511883	1.42389	0.0388769	0.0333468	0.258	6463
HALLMARK_CHOLESTEROL_HOMEOSTASIS	74	0.446295	1.36569	0.0131579	0.0631362	0.479	4705
HALLMARK_XENOBIOTIC_METABOLISM	200	0.41769	1.35988	0.001	0.0606687	0.5	4967
HALLMARK_ADIPOGENESIS	200	0.418411	1.35878	0.002	0.0551607	0.505	5010
HALLMARK_ESTROGEN_RESPONSE_LATE	200	0.412192	1.33884	0.001	0.0648239	0.598	4184
HALLMARK_APICAL_JUNCTION	200	0.400707	1.29363	0.014	0.102339	0.809	6713
HALLMARK_UV_RESPONSE_DN	143	0.400377	1.2782	0.029	0.113979	0.871	6297
HALLMARK_TGF_BETA_SIGNALING	54	0.416679	1.25844	0.110082	0.134256	0.932	7602
HALLMARK_PI3K_AKT_MTOR_SIGNALING	105	0.397298	1.25145	0.0683417	0.136285	0.945	7367
HALLMARK_MITOTIC_SPINDLE	199	0.383957	1.24311	0.024	0.142734	0.958	6653
HALLMARK_FATTY_ACID_METABOLISM	156	0.385432	1.23991	0.044	0.139756	0.962	6312
HALLMARK_MYOGENESIS	200	0.380736	1.23641	0.037	0.138625	0.967	5118
HALLMARK_P53_PATHWAY	196	0.376937	1.21627	0.048	0.16597	0.991	4348
HALLMARK_UNFOLDED_PROTEIN_RESPONSE	113	0.369874	1.17229	0.146439	0.252584	0.999	8005
HALLMARK_APICAL_SURFACE	44	0.378684	1.11631	0.314969	0.416784	1	4243
HALLMARK_OXIDATIVE_PHOSPHORYLATION	199	0.338732	1.1017	0.214214	0.452835	1	6868
HALLMARK_GLYCOLYSIS	199	0.334067	1.08243	0.27	0.505895	1	6397
HALLMARK_HEME_METABOLISM	199	0.333212	1.07985	0.279	0.494635	1	3940
HALLMARK_KRAS_SIGNALING_DN	198	0.314572	1.01843	0.472	0.720956	1	4453
HALLMARK_ANDROGEN_RESPONSE	101	0.310939	0.972665	0.579317	0.87155	1	4826
HALLMARK_KRAS_SIGNALING_UP	200	0.283286	0.918102	0.732	1	1	2837
HALLMARK_PANCREAS_BETA_CELLS	40	0.297763	0.864569	0.708204	1	1	1404
HALLMARK_MYC_TARGETS_V1	195	0.264332	0.856623	0.87	1	1	8125
HALLMARK_APOPTOSIS	161	0.265177	0.840585	0.871872	1	1	6690
HALLMARK_HYPOXIA	199	0.257993	0.832695	0.9	1	1	5800
HALLMARK_UV_RESPONSE_UP	158	0.259615	0.83063	0.872745	1	1	5084
HALLMARK_COAGULATION	138	0.260619	0.826216	0.856426	1	1	5302
HALLMARK_DNA_REPAIR	149	0.258731	0.824198	0.876753	0.995147	1	8256
HALLMARK_IL2_STAT5_SIGNALING	198	0.247058	0.801367	0.938939	0.995678	1	4347
HALLMARK_ANGIOGENESIS	36	0.26839	0.755357	0.839703	1	1	4514
HALLMARK_PROTEIN_SECRETION	96	0.22692	0.709221	0.953908	1	1	6110
HALLMARK_MTORC1_SIGNALING	198	0.219296	0.708119	0.985	0.985626	1	7980
HALLMARK_SPERMATOGENESIS	134	0.215969	0.69043	0.965932	0.967596	1	6146
Enrichment of gene sets negatively correlated with VWA2 expression
MSigDB Gene Set	SIZE	ES	NES	NOM p-val	FDR q-val	FWER p-val	RANK AT MAX
HALLMARK_TNFA_SIGNALING_VIA_NFKB	200	-0.31018			1	0	2516
HALLMARK_G2M_CHECKPOINT	194	-0.158229			1	0	3075
HALLMARK_INTERFERON_GAMMA_RESPONSE	200	-0.54887			1	0	3085
HALLMARK_COMPLEMENT	200	-0.276621			1	0	1981
HALLMARK_E2F_TARGETS	193	-0.220108			1	0	3315
HALLMARK_EPITHELIAL_MESENCHYMAL_TRANSITION	199	-0.191022			1	0	2467
HALLMARK_INFLAMMATORY_RESPONSE	200	-0.366737			1	0	2960
HALLMARK_ALLOGRAFT_REJECTION	200	-0.493269			1	0	2600
HALLMARK_INTERFERON_ALPHA_RESPONSE	97	-0.492665	-2.5749	0	0	0	2225
HALLMARK_IL6_JAK_STAT3_SIGNALING	87	-0.352774	-1.91108	0	0	0	3141
HALLMARK_REACTIVE_OXIGEN_SPECIES_PATHWAY	48	-0.182444	-0.829363	0.909091	0.222642	0.32	2602

## Sheet: ST7
Supplementary Table ST6
VWA2transcriptional expression difference between normal and tumor tissues from 34 TCGA cancer cohorts
	Number of samples		log2 RSEM				log2 RSEM Tumor vs Normal
Cohort	Normal	Tumor	Normal Mean	Tumor Mean	Normal SD	Tumor SD	Difference	Fold change	P-value	P adjusted (FDR)
Adrenocortical carcinoma (ACC)	0	33	--	0.00147627	--	1.10845	--	--	--	--
Uveal Melanoma (UVM)	0	27	--	0.0335705	--	1.07051	--	--	--	--
Pheochromocytoma and Paraganglioma (PCPG)	1	152	-0.621045	0.630635	--	1.17783	1.25168	2.38119	--	--
Liver hepatocellular carcinoma (LIHC)	48	198	1.71376	0.844817	1.0493	1.85073	-0.86894	0.547549	2.96956e-05	8.90868e-05
Lymphoid Neoplasm Diffuse Large B-cell Lymphoma (DLBC)	0	38	--	0.874837	--	1.70925	--	--	--	--
Sarcoma (SARC)	2	229	1.31109	1.61832	3.15411	1.86248	0.307235	1.23733	0.912878	0.912878
Kidney renal clear cell carcinoma (KIRC)	72	521	5.67669	1.79921	1.47646	1.61691	-3.87747	0.06804	4.27061e-37	1.02495e-35
Mesothelioma (MESO)	0	83	--	1.91363	--	1.91876	--	--	--	--
Skin Cutaneous Melanoma (SKCM)	1	94	1.10936	2.46407	--	2.18996	1.35471	2.55745	--	--
Kidney Chromophobe (KICH)	25	64	6.29188	2.62169	1.09528	2.31871	-3.67019	0.078553	3.734e-16	2.2404e-15
Kidney renal papillary cell carcinoma (KIRP)	32	277	5.6821	3.26832	1.347	1.96062	-2.41378	0.187663	5.60655e-12	2.24262e-11
Testicular Germ Cell Tumors (TGCT)	0	144	--	3.5419	--	2.29702	--	--	--	--
Cholangiocarcinoma (CHOL)	9	35	1.89824	3.87836	1.44778	3.35115	1.98012	3.94527	0.0121911	0.0243822
Glioblastoma multiforme (GBM)	5	153	5.14737	4.20307	0.812459	1.64649	-0.944304	0.51968	0.0572496	0.0981423
Bladder Urothelial Carcinoma (BLCA)	19	402	4.59026	4.3063	2.15493	2.27597	-0.283961	0.821333	0.581838	0.607135
Uterine Carcinosarcoma (UCS)	0	55	--	4.7574	--	2.22997	--	--	--	--
Head and Neck squamous cell carcinoma (HNSC)	44	520	7.21521	5.03417	1.41527	1.81684	-2.18104	0.220517	2.2457e-13	1.07794e-12
Thyroid carcinoma (THCA)	59	501	4.64853	5.04222	0.682332	1.25217	0.393689	1.31375	0.000282468	0.000753247
Glioma (GBMLGG)	5	668	5.14737	5.43745	0.812459	1.31964	0.290078	1.22271	0.471821	0.566186
Cervical squamous cell carcinoma and endocervical adenocarcinoma (CESC)	3	302	4.78755	5.70471	1.39701	2.34076	0.917158	1.88839	0.373264	0.471491
Brain Lower Grade Glioma (LGG)	0	515	--	5.80417	--	0.932648	--	--	--	--
Thymoma (THYM)	2	118	7.6858	5.82753	0.65793	2.34385	-1.85828	0.275806	0.105432	0.168691
Lung squamous cell carcinoma (LUSC)	51	499	7.77059	6.17676	0.669894	2.07653	-1.59382	0.331292	6.33031e-25	5.06425e-24
Stomach adenocarcinoma (STAD)	35	412	6.64853	6.43861	1.97676	2.70591	-0.209926	0.864582	0.562406	0.607135
Stomach and Esophageal carcinoma (STES)	46	596	6.96617	6.55502	2.15819	2.589	-0.411152	0.752023	0.225449	0.318281
Ovarian serous cystadenocarcinoma (OV)	0	303	--	6.55869	--	1.84372	--	--	--	--
Esophageal carcinoma (ESCA)	11	184	7.97685	6.81569	2.48949	2.29138	-1.16116	0.447152	0.159328	0.238991
Uterine Corpus Endometrial Carcinoma (UCEC)	35	542	6.06759	6.99248	2.11097	2.33115	0.924891	1.89854	0.0168478	0.0311036
Breast invasive carcinoma (BRCA)	112	1089	7.25825	7.41737	1.6601	2.37572	0.159128	1.11661	0.357916	0.471491
Pancreatic adenocarcinoma (PAAD)	4	178	7.09351	7.67998	1.68141	1.57046	0.586467	1.50156	0.537573	0.607135
Prostate adenocarcinoma (PRAD)	52	497	8.19902	7.68886	1.14833	1.61552	-0.510163	0.702143	0.00469131	0.0112591
Lung adenocarcinoma (LUAD)	59	515	7.79682	8.06728	0.590605	1.6764	0.270458	1.20619	0.0119769	0.0243822
Colon adenocarcinoma (COAD)	41	456	4.58097	8.57057	1.08904	1.48518	3.9896	15.8851	1.85315e-28	2.22378e-27
Rectum adenocarcinoma (READ)	10	166	4.2708	8.69459	1.16156	1.30098	4.42379	21.4632	2.74597e-07	9.41477e-07
Data was obtained from TCGA using FirebrowseR package from the Broad Institute (http://firebrowse.org/)
P-values were calculated by Student's t-test.
Analysis failed (–) in cohorts with less than two normal samples
Multihypothesis correction was performed by FDR method.
